# Supplementary material for: Acid tolerance and metabolic potential of comammox and nitrite-oxidizing Nitrospira enriched from soil
Source: ISME Commun. 2025 Sep 23;5(1):ycaf167. doi: 10.1093/ismeco/ycaf167 (PMC12516955; doi:10.1093/ismeco/ycaf167)
Supplement: Supplementary_datasets_ycaf167 [file supplementary_datasets_ycaf167.xlsx]

## Sheet: Dataset S1
KEGG MODULE	KEGG ORTHOLOGY	Gene; protein name [EC number]	Locus Tag
			AFB01							NFB02
M00144 NADH:quinone oxidoreductase, prokaryotes	K00330	nuoA; NADH-quinone oxidoreductase subunit A [EC:7.1.1.2]	NTAFB01_02790	NTAFB01_28700	NTAFB01_35970	NTAFB01_41590				NTNFB02_20520	NTNFB02_17120
	K00331	nuoB; NADH-quinone oxidoreductase subunit B [EC:7.1.1.2]	NTAFB01_02800	NTAFB01_28690	NTAFB01_35950	NTAFB01_41580				NTNFB02_20510	NTNFB02_17110
	K00332	nuoC; NADH-quinone oxidoreductase subunit C [EC:7.1.1.2]	NTAFB01_02810							NTNFB02_17100
	K00333	nuoD; NADH-quinone oxidoreductase subunit D [EC:7.1.1.2]	NTAFB01_02820							NTNFB02_17090
	K00334	nuoE; NADH-quinone oxidoreductase subunit E [EC:7.1.1.2]	NTAFB01_28670	NTAFB01_35930	NTAFB01_41560					NTNFB02_20490
	K00335	nuoF; NADH-quinone oxidoreductase subunit F [EC:7.1.1.2]	NTAFB01_01970	NTAFB01_28660	NTAFB01_35920	NTAFB01_41550				NTNFB02_20480
	K00336	nuoG; NADH-quinone oxidoreductase subunit G [EC:7.1.1.2]	NTAFB01_28650	NTAFB01_41540						NTNFB02_20470
	K00337	nuoH; NADH-quinone oxidoreductase subunit H [EC:7.1.1.2]	NTAFB01_28640	NTAFB01_35900	NTAFB01_41530					NTNFB02_20460
	K00338	nuoI; NADH-quinone oxidoreductase subunit I [EC:7.1.1.2]	NTAFB01_02840	NTAFB01_28630	NTAFB01_35890	NTAFB01_41520				NTNFB02_20450
	K00339	nuoJ; NADH-quinone oxidoreductase subunit J [EC:7.1.1.2]	NTAFB01_02850	NTAFB01_28620	NTAFB01_35880	NTAFB01_41510				NTNFB02_20440
	K00340	nuoK; NADH-quinone oxidoreductase subunit K [EC:7.1.1.2]	NTAFB01_02860	NTAFB01_28610	NTAFB01_35870	NTAFB01_41500				NTNFB02_20430
	K00341	nuoL; NADH-quinone oxidoreductase subunit L [EC:7.1.1.2]	NTAFB01_02870	NTAFB01_04330	NTAFB01_04340	NTAFB01_28600	NTAFB01_35860	NTAFB01_41490		NTNFB02_20420
	K00342	nuoM; NADH-quinone oxidoreductase subunit M [EC:7.1.1.2]	NTAFB01_02880	NTAFB01_02890	NTAFB01_04320	NTAFB01_28590	NTAFB01_35850	NTAFB01_40010	NTAFB01_41480	NTNFB02_20410
	K00343	nuoN; NADH-quinone oxidoreductase subunit N [EC:7.1.1.2]	NTAFB01_02900	NTAFB01_28580	NTAFB01_35840	NTAFB01_41470				NTNFB02_20400
	K13378	nuoCD; NADH-quinone oxidoreductase subunit C/D [EC:7.1.1.2]	NTAFB01_28680	NTAFB01_41570						NTNFB02_20500
M00157 F-type ATPase, prokaryotes and chloroplasts	K02108	ATPF0A; F-type H+-transporting ATPase subunit a	NTAFB01_32790	NTAFB01_36740						NTNFB02_09530
	K02109	ATPF0B; F-type H+-transporting ATPase subunit b	NTAFB01_32810	NTAFB01_36720						NTNFB02_09510
	K02110	ATPF0C; F-type H+-transporting ATPase subunit c	NTAFB01_32800	NTAFB01_36730						NTNFB02_09520
	K02111	ATPF1A; F-type H+-transporting ATPase subunit alpha [EC:7.1.2.2]	NTAFB01_05690	NTAFB01_36710						NTNFB02_18170
	K02112	ATPF1B; F-type H+-transporting ATPase subunit beta [EC:7.1.2.2]	NTAFB01_05710	NTAFB01_36770						NTNFB02_18190
	K02113	ATPF1D; F-type H+-transporting ATPase subunit delta	NTAFB01_05680							NTNFB02_18160
	K02114	ATPF1E; F-type H+-transporting ATPase subunit epsilon	NTAFB01_05720	NTAFB01_36760						NTNFB02_18200
	K02115	ATPF1G; F-type H+-transporting ATPase subunit gamma	NTAFB01_05700	NTAFB01_36700						NTNFB02_18180	NTNFB02_32220
M00149 Succinate dehydrogenase, prokaryotes	K00239	sdhA; succinate dehydrogenase flavoprotein subunit [EC:1.3.5.1]	NTAFB01_33490							NTNFB02_13610
	K00240	sdhB; succinate dehydrogenase iron-sulfur subunit [EC:1.3.5.1]	NTAFB01_33500							NTNFB02_13600
	K00241	sdhC; succinate dehydrogenase cytochrome b556 subunit	NTAFB01_33480							NTNFB02_13620
M00150 Fumarate reductase, prokaryotes	K00244	frdA; fumarate reductase flavoprotein subunit [EC:1.3.5.4]	NTAFB01_33570
	K00245	frdB; fumarate reductase iron-sulfur subunit [EC:1.3.5.4]	NTAFB01_33580
	K00246	frdC; fumarate reductase subunit C	NTAFB01_33590
	K00247	frdD; fumarate reductase subunit D	NTAFB01_33600
M00009 Citrate cycle (TCA cycle, Krebs cycle)	K00024	malate dehydrogenase [EC:1.1.1.37] [RN:R00342]	NTAFB01_01990							NTNFB02_08740
	K00031	isocitrate dehydrogenase [EC:1.1.1.42 1.1.1.41] [RN:R01899 R00268 R00267 R00709]	NTAFB01_38440							NTNFB02_22230
	K00164	2-oxoglutarate dehydrogenase complex [EC:1.2.4.2 2.3.1.61 1.8.1.4] [RN:R00621 R03316 R01700 R02570 R07618]	NTAFB01_39070
	K00239	succinate dehydrogenase / fumarate reductase [EC:1.3.5.1 1.3.5.4] [RN:R02164]	NTAFB01_33490							NTNFB02_13610
	K00240	succinate dehydrogenase / fumarate reductase [EC:1.3.5.1 1.3.5.4] [RN:R02164]	NTAFB01_33500							NTNFB02_13600
	K00241	succinate dehydrogenase / fumarate reductase [EC:1.3.5.1 1.3.5.4] [RN:R02164]	NTAFB01_33480							NTNFB02_13620
	K00244	fumarate reductase [EC:1.3.5.4] [RN:R02164]	NTAFB01_33570
	K00245	fumarate reductase [EC:1.3.5.4] [RN:R02164]	NTAFB01_33580
	K00247	fumarate reductase [EC:1.3.5.4] [RN:R02164]	NTAFB01_33600
	K00382	2-oxoglutarate dehydrogenase complex [EC:1.2.4.2 2.3.1.61 1.8.1.4] [RN:R00621 R03316 R01700 R02570 R07618]	NTAFB01_00250	NTAFB01_39090						NTNFB02_35910
	K00658	2-oxoglutarate dehydrogenase complex [EC:1.2.4.2 2.3.1.61 1.8.1.4] [RN:R00621 R03316 R01700 R02570 R07618]	NTAFB01_39080
	K01647	citrate synthase [EC:2.3.3.1] [RN:R00351]	NTAFB01_22750	NTAFB01_41010						NTNFB02_37680
	K01679	fumarate hydratase [EC:4.2.1.2] [RN:R01082]	NTAFB01_22860							NTNFB02_37650
	K01681	aconitate hydratase [EC:4.2.1.3] [RN:R01325 R01900 R01324]	NTAFB01_38430							NTNFB02_22220
	K01902	succinyl-CoA synthetase [EC:6.2.1.5] [RN:R00405]	NTAFB01_38480							NTNFB02_22280
	K01903	succinyl-CoA synthetase [EC:6.2.1.5] [RN:R00405]	NTAFB01_38470							NTNFB02_22260
M00151 Cytochrome bc1 complex respiratory unit	K03890	qcrA; ubiquinol-cytochrome c reductase iron-sulfur subunit	NTAFB01_40590							NTNFB02_22690
	K03891	qcrB; ubiquinol-cytochrome c reductase cytochrome b subunit	NTAFB01_40600							NTNFB02_22700
	K03889	qcrC; ubiquinol-cytochrome c reductase cytochrome c subunit	NTAFB01_01070
M00153 Cytochrome bd ubiquinol oxidase	K00425	cytochrome bd ubiquinol oxidase subunit I [EC:7.1.1.7]	NTAFB01_15890							NTNFB02_07980
	K00426	cytochrome bd ubiquinol oxidase subunit II [EC:7.1.1.7]	NTAFB01_15880							NTNFB02_07970
M00173 Reductive citrate cycle (Arnon-Buchanan cycle)	K00024	malate dehydrogenase [EC:1.1.1.37] [RN:R00342]	NTAFB01_01990							NTNFB02_08740
	K00031	isocitrate dehydrogenase [EC:1.1.1.42] [RN:R00267]	NTAFB01_38440							NTNFB02_22230
	K00169	pyruvate:ferredoxin oxidoreductase [EC:1.2.7.1] [RN:R01196]	NTAFB01_10860	NTAFB01_38290	NTAFB01_42280					NTNFB02_22120	NTNFB02_24140
	K00170	pyruvate:ferredoxin oxidoreductase [EC:1.2.7.1] [RN:R01196]	NTAFB01_10850	NTAFB01_38250	NTAFB01_42270					NTNFB02_22080	NTNFB02_24130
	K00172	pyruvate:ferredoxin oxidoreductase [EC:1.2.7.1] [RN:R01196]	NTAFB01_38260	NTAFB01_42260						NTNFB02_22090	NTNFB02_24120
	K00239	succinate dehydrogenase / fumarate reductase [EC:1.3.5.1 1.3.5.4] [RN:R02164]	NTAFB01_33490							NTNFB02_13610
	K00240	succinate dehydrogenase / fumarate reductase [EC:1.3.5.1 1.3.5.4] [RN:R02164]	NTAFB01_33500							NTNFB02_13600
	K00241	succinate dehydrogenase / fumarate reductase [EC:1.3.5.1 1.3.5.4] [RN:R02164]	NTAFB01_33480							NTNFB02_13620
	K00244	succinate dehydrogenase / fumarate reductase [EC:1.3.5.1 1.3.5.4] [RN:R02164]	NTAFB01_33570
	K00245	succinate dehydrogenase / fumarate reductase [EC:1.3.5.1 1.3.5.4] [RN:R02164]	NTAFB01_33580
	K00247	succinate dehydrogenase / fumarate reductase [EC:1.3.5.1 1.3.5.4] [RN:R02164]	NTAFB01_33600
	K01006	pyruvate,orthophosphate dikinase [EC:2.7.9.1] [RN:R00206]	NTAFB01_43430							NTNFB02_02520
	K00174	2-oxoglutarate/2-oxoacid ferredoxin oxidoreductase subunit alpha [EC:1.2.7.3 1.2.7.11]	NTAFB01_38290	NTAFB01_10860	NTAFB01_42280					NTNFB02_22120
	K00175	2-oxoglutarate/2-oxoacid ferredoxin oxidoreductase subunit beta [EC:1.2.7.3 1.2.7.11]	NTAFB01_38250	NTAFB01_10850	NTAFB01_42270					NTNFB02_22080
	K00177	2-oxoglutarate ferredoxin oxidoreductase subunit gamma [EC:1.2.7.3]	NTAFB01_38260	NTAFB01_42260						NTNFB02_22090
	K00176	2-oxoglutarate ferredoxin oxidoreductase subunit delta [EC:1.2.7.3]	NTAFB01_38280	NTAFB01_42290						NTNFB02_22110
	K01007	pyruvate,water dikinase [EC:2.7.9.2] [RN:R00199]	NTAFB01_06460							NTNFB02_19530
	K01595	phosphoenolpyruvate carboxylase [EC:4.1.1.31] [RN:R00345]								NTNFB02_20730
	K01679	fumarate hydratase [EC:4.2.1.2] [RN:R01082]	NTAFB01_22860							NTNFB02_37650
	K01681	aconitate hydratase [EC:4.2.1.3] [RN:R01900 R01325]	NTAFB01_38430							NTNFB02_22220
	K01902	succinyl-CoA synthetase [EC:6.2.1.5] [RN:R00405]	NTAFB01_38480							NTNFB02_22280
	K01903	succinyl-CoA synthetase [EC:6.2.1.5] [RN:R00405]	NTAFB01_38470							NTNFB02_22260
	K01959	pyruvate carboxylase subunit A [EC:6.4.1.1] [RN:R00344]	NTAFB01_22960
	K01960	pyruvate carboxylase subunit B [EC:6.4.1.1] [RN:R00344]	NTAFB01_22950							NTNFB02_26050
	K00169	pyruvate ferredoxin oxidoreductase alpha subunit [EC:1.2.7.1]	NTAFB01_42280	NTAFB01_10860						NTNFB02_24140
	K00170	pyruvate ferredoxin oxidoreductase beta subunit [EC:1.2.7.1]	NTAFB01_42270							NTNFB02_24130
	K00171	pyruvate ferredoxin oxidoreductase delta subunit [EC:1.2.7.1]	NTAFB01_42290							NTNFB02_24150
	K00172	pyruvate ferredoxin oxidoreductase gamma subunit [EC:1.2.7.1]	NTAFB01_42260							NTNFB02_24120
	K15230	ATP-citrate lyase [EC:2.3.3.8] [RN:R00352]	NTAFB01_38420							NTNFB02_22210
	K15231	ATP-citrate lyase [EC:2.3.3.8] [RN:R00352]	NTAFB01_38410							NTNFB02_22200
M00004 Pentose phosphate pathway (Pentose phosphate cycle)	K00033	6-phosphogluconate dehydrogenase [EC:1.1.1.44 1.1.1.343] [RN:R01528 R10221]	NTAFB01_19930	NTAFB01_41660						NTNFB02_01330
	K00036	glucose-6-phosphate 1-dehydrogenase [EC:1.1.1.49 1.1.1.363 1.1.1.388] [RN:R02736 R10907]	NTAFB01_19920	NTAFB01_25860	NTAFB01_41630	NTAFB01_41650				NTNFB02_01340	NTNFB02_31650
	K00615	transketolase [EC:2.2.1.1] [RN:R01641]	NTAFB01_29940	NTAFB01_41640	NTAFB01_41700					NTNFB02_02590
	K00616	transaldolase [EC:2.2.1.2] [RN:R01827]	NTAFB01_06500	NTAFB01_41690						NTNFB02_11420	NTNFB02_19490
	K01057	6-phosphogluconolactonase [EC:3.1.1.31] [RN:R02035]	NTAFB01_03600							NTNFB02_17990
	K01783	ribulose-phosphate 3-epimerase [EC:5.1.3.1] [RN:R01529]	NTAFB01_06990							NTNFB02_18630
	K01807	ribose 5-phosphate isomerase [EC:5.3.1.6] [RN:R01056]	NTAFB01_03620							NTNFB02_17970
	K01810	glucose-6-phosphate isomerase [EC:5.3.1.9] [RN:R02740 R02739]	NTAFB01_41680							NTNFB02_32120
	K13810	glucose-6-phosphate isomerase [EC:5.3.1.9] [RN:R02740 R02739]	NTAFB01_03590	NTAFB01_41770
M00001 Glycolysis (Embden-Meyerhof pathway), glucose => pyruvate	K00134	glyceraldehyde 3-phosphate dehydrogenase [EC:1.2.1.12 1.2.1.59] [RN:R01061 R01063]	NTAFB01_24780	NTAFB01_41420	NTAFB01_43270					NTNFB02_25430
	K00845	hexokinase/glucokinase [EC:2.7.1.1 2.7.1.2] [RN:R01786]	NTAFB01_03610							NTNFB02_17980
	K00850	6-phosphofructokinase [EC:2.7.1.11] [RN:R04779]	NTAFB01_24950							NTNFB02_13270
	K00873	pyruvate kinase [EC:2.7.1.40] [RN:R00200]	NTAFB01_27160							NTNFB02_00680	NTNFB02_13250
	K00886	polyphosphate glucokinase [EC:2.7.1.63] [RN:R02189]	NTAFB01_39440							NTNFB02_11120
	K00927	phosphoglycerate kinase [EC:2.7.2.3] [RN:R01512]	NTAFB01_43260							NTNFB02_25420
	K01689	enolase [EC:4.2.1.11] [RN:R00658]	NTAFB01_14780							NTNFB02_04080
	K01803	triosephosphate isomerase [EC:5.3.1.1] [RN:R01015]	NTAFB01_43250							NTNFB02_25410
	K01810	glucose-6-phosphate isomerase [EC:5.3.1.9] [RN:R02740]	NTAFB01_41680							NTNFB02_32120
	K01834	phosphoglycerate mutase [EC:5.4.2.11 5.4.2.12] [RN:R01518]	NTAFB01_06650							NTNFB02_19340
	K11645	fructose-bisphosphate aldolase [EC:4.1.2.13] [RN:R01070]	NTAFB01_12860							NTNFB02_04390
	K13810	glucose-6-phosphate isomerase [EC:5.3.1.9] [RN:R02740]	NTAFB01_03590
	K15635	phosphoglycerate mutase [EC:5.4.2.11 5.4.2.12] [RN:R01518]	NTAFB01_05040							NTNFB02_11990
	K21071	6-phosphofructokinase [EC:2.7.1.11] [RN:R04779]	NTAFB01_32030							NTNFB02_32230
M00003 Gluconeogenesis, oxaloacetate => fructose-6P	K00134	glyceraldehyde 3-phosphate dehydrogenase [EC:1.2.1.12 1.2.1.59] [RN:R01061 R01063]	NTAFB01_24780	NTAFB01_41420	NTAFB01_43270					NTNFB02_25430
	K00927	phosphoglycerate kinase [EC:2.7.2.3] [RN:R01512]	NTAFB01_43260							NTNFB02_25420
	K01610	phosphoenolpyruvate carboxykinase [EC:4.1.1.32 4.1.1.49] [RN:R00431 R00726 R00341]	NTAFB01_39560
	K01689	enolase [EC:4.2.1.11] [RN:R00658]	NTAFB01_14780							NTNFB02_04080
	K01803	triosephosphate isomerase (TIM) [EC:5.3.1.1] [RN:R01015]	NTAFB01_43250							NTNFB02_25410
	K01834	phosphoglycerate mutase [EC:5.4.2.11 5.4.2.12] [RN:R01518]	NTAFB01_06650							NTNFB02_19340
	K03841	fructose-1,6-bisphosphatase [EC:3.1.3.11] [RN:R04780]	NTAFB01_12850							NTNFB02_04400
	K11645	fructose-bisphosphate aldolase [EC:4.1.2.13] [RN:R01070]	NTAFB01_12860							NTNFB02_04390
	K15635	phosphoglycerate mutase [EC:5.4.2.11 5.4.2.12] [RN:R01518]	NTAFB01_05040							NTNFB02_11990
M00307 Pyruvate oxidation, pyruvate => acetyl-CoA	K00163	pyruvate dehydrogenase E1 component [EC:1.2.4.1]	NTAFB01_00230							NTNFB02_35930
	K00169	pyruvate:ferredoxin oxidoreductase [EC:1.2.7.1] [RN:R01196]	NTAFB01_10860	NTAFB01_38290	NTAFB01_42280					NTNFB02_22120	NTNFB02_24140
	K00170	pyruvate:ferredoxin oxidoreductase [EC:1.2.7.1] [RN:R01196]	NTAFB01_10850	NTAFB01_38250	NTAFB01_42270					NTNFB02_22080	NTNFB02_24130
	K00172	pyruvate:ferredoxin oxidoreductase [EC:1.2.7.1] [RN:R01196]	NTAFB01_38260	NTAFB01_42260						NTNFB02_22090	NTNFB02_24120
	K00382	pyruvate dehydrogenase complex [EC:1.2.4.1 2.3.1.12 1.8.1.4] [RN:R00209 R00014 R03270 R02569 R07618]	NTAFB01_00250	NTAFB01_39090						NTNFB02_35910
	K00627	pyruvate dehydrogenase complex [EC:1.2.4.1 2.3.1.12 1.8.1.4] [RN:R00209 R00014 R03270 R02569 R07618]	NTAFB01_00240							NTNFB02_35920
Metabolism/protein	Gene/protein abbreviation	Query protein used for BLASTp search	Locus Tag
			AFB01							NFB02
Ammonia monooxygenase	amoA	>CUQ66826.1 Ammonia monooxygenase, subunit A [Candidatus Nitrospira inopinata]	NTAFB01_16080	NTAFB01_06900
	amoB	>CUQ66827.1 Ammonia monooxygenase, subunit B [Candidatus Nitrospira inopinata]	NTAFB01_16070
	amoC	>CUQ66825.1 Ammonia monooxygenase, subunit C [Candidatus Nitrospira inopinata]	NTAFB01_06930	NTAFB01_06890	NTAFB01_03110
Hydroxylamine:ubiquinone reduction module (HURM)	haoA	>QPD05403.1 Hydroxylamine oxidoreductase [Candidatus Nitrospira kreftii]	NTAFB01_16020
	haoB	>QPD05402.1 Hydroxylamine oxidation protein HaoB [Candidatus Nitrospira kreftii]	NTAFB01_16030
	cycA	>CUQ65040.1 Cytochrome c-554 [Candidatus Nitrospira inopinata]	NTAFB01_16040
	cycB	>CUQ65039.1 Tetraheme cytochrome c(m)552 [Candidatus Nitrospira inopinata]	NTAFB01_16050
Nitrite oxidoreductase	nxrA	>QPD06216.1 Nitrite oxidoreductase, alpha subunit [Candidatus Nitrospira kreftii]	NTAFB01_03790	NTAFB01_17010						NTNFB02_12640	NTNFB02_13660
	nxrB	>QPD06215.1 Nitrite oxidoreductase subunit beta [Candidatus Nitrospira kreftii]	NTAFB01_17000	NTAFB01_03800						NTNFB02_13670	NTNFB02_12630
	nxrC	>QPD03329.1 putative Nitrite oxidoreductase, gamma subunit [Candidatus Nitrospira kreftii]	NTAFB01_11130							NTNFB02_06010
Copper-containing nitrite reductase	nirK	>QPD03749.1 Copper-containing nitrite reductase [Candidatus Nitrospira kreftii]	NTAFB01_30410							NTNFB02_02610
Assimilatory nitrite reductase	nirA	>NIDE1367|ID:1655650|nirA| Ferredoxin-nitrite reductase [Candidatus Nitrospira defluvii]
Transmembrane Rieske/cytochrome b complex	NA	>ALA57707.1 putative quinol-cytochrome c reductase, iron sulfur subunit [Nitrospira moscoviensis]	NTAFB01_40590							NTNFB02_28080
	NA	>ALA57708.1 putative quinol-cytochrome c reductase, cytochrome b subunit [Nitrospira moscoviensis]	NTAFB01_40600							NTNFB02_28090
Octaheme cytochrome c nitrite reductase	OCC	>ALA57709.1 putative octaheme cytochrome c [Nitrospira moscoviensis]								NTNFB02_28100
Urease enzyme	ureA	>SLM48568.1 Urease subunit gamma [Nitrospira japonica]	NTAFB01_10490							NTNFB02_27850
	ureB	>SLM48567.1 Urease subunit beta 2 [Nitrospira japonica]	NTAFB01_10500							NTNFB02_27840
	ureC	>SLM48566.1 Urease subunit alpha [Nitrospira japonica]	NTAFB01_10510							NTNFB02_27830
Urease accessory proteins	ureD	>SLM48562.1 Urease accessory protein UreD 2 [Nitrospira japonica]	NTAFB01_10540							NTNFB02_27790
	ureE	>SLM48565.1 Urease accessory protein UreE [Nitrospira japonica]								NTNFB02_27820
	ureF	>SLM48564.1 Urease accessory protein UreF [Nitrospira japonica]	NTAFB01_10520							NTNFB02_27810
	ureG	>SLM48563.1 Urease accessory protein UreG [Nitrospira japonica]	NTAFB01_10530							NTNFB02_27800
ABC-type urea transporter	urtA	>SLM48555.1 putative branched-chain amino acid transport protein (ABC superfamily, peri_bind) [Nitrospira japonica]	NTAFB01_10440							NTNFB02_27720
	urtB	>SLM48556.1 Urea ABC transporter permease (fragment) [Nitrospira japonica]	NTAFB01_10450							NTNFB02_27730
	urtC	>SLM48557.1 conserved membrane protein of unknown function [Nitrospira japonica]	NTAFB01_10460							NTNFB02_27740
	urtD	>SLM48558.1 Urea ABC transporter ATP-binding protein [Nitrospira japonica]	NTAFB01_10470							NTNFB02_27750
	urtE	>SLM48559.1 leucine/isoleucine/valine transporter subunit; ATP-binding component of ABC superfamily [Nitrospira japonica]	NTAFB01_10480							NTNFB02_27760
Urea transporter	UT-1	>SLM48569.1 Urea transporter [Nitrospira japonica]								NTNFB02_27860
	UT-2	>ABM28909.1 Urea transporter [Desulfovibrio vulgaris DP4]	NTAFB01_39140							NTNFB02_14620
Cyanate hydratase	cynS	>SLM48578.1 Cyanate hydratase [Nitrospira japonica]	NTAFB01_43730							NTNFB02_28040
Amt-type ammonium trasnporter	AmtB	>ALA57695.1 ammonium transporter [Nitrospira moscoviensis]								NTNFB02_28050	NTNFB02_27970
Rh-type ammonium transporter	Rh50	>CUS38112.1 Ammonium transporter [Candidatus Nitrospira nitrosa]	NTAFB01_17570
Manganese and iron superoxide dismutase	FeSOD, MnSOD	>ALA59214.1 Superoxide dismutase (Fe) [Nitrospira moscoviensis]	NTAFB01_18060							NTNFB02_11190
Copper, zinc superoxide dismutase	CuSOD, ZnSOD	>SLM47264.1 Superoxide dismutase copper/zinc binding protein [Nitrospira japonica]								NTNFB02_15690
Heme catalase/peroxidase HPI	katG	>QPD06287.1 Catalase-peroxidase [Candidatus Nitrospira kreftii]
Hydroperoxidase II HPII	katA	>WP_080886730.1 catalase [Nitrospira japonica]	NTAFB01_33340
Formate transporter	NA	>ALA60211.1 formate transporter [Nitrospira moscoviensis]								NTNFB02_15110
NAD+-dependent soluble formate dehydrogenase	fdsA	>ALA60212.1 Formate dehydrogenase, alpha subunit [Nitrospira moscoviensis]								NTNFB02_15120
	fdsB	>ALA60213.1 Formate dehydrogenase, beta subunit [Nitrospira moscoviensis]								NTNFB02_15130
	fdsG	>ALA60214.1 Formate dehydrogenase, gamma subunit [Nitrospira moscoviensis]								NTNFB02_15140
Molybdenum-dependent formate dehydrogenase	fdhF	>NGZ08636.1 MAG: FdhF/YdeP family oxidoreductase [Nitrospira sp. LK70]	NTAFB01_29290
Accessory sulfurtransferase	fdhD	>NGZ08637.1 MAG: formate dehydrogenase accessory sulfurtransferase FdhD [Nitrospira sp. LK70]	NTAFB01_29300
Group 3b [NiFe]-hydrogenase (HYD)	hydB	>QPD02471.1 [NiFe] hydrogenase, subunit beta [Candidatus Nitrospira kreftii]	NTAFB01_00800
	hydG	>QPD02472.1 [NiFe] hydrogenase, gamma subunit [Candidatus Nitrospira kreftii]	NTAFB01_00790
	hydD	>QPD02473.1 [NiFe]hydrogenase, subunit delta [Candidatus Nitrospira kreftii]	NTAFB01_00780
	hydA	>QPD02474.1 [NiFe] hydrogenase, subunit alpha [Candidatus Nitrospira kreftii]	NTAFB01_00770
Hydrogenase maturation	NA	>ALA58067.1 putative hydrogenase maturation protease (modular protein) [Nitrospira moscoviensis]	NTAFB01_00760
	hypA	>ALA58079.1 Hydrogenase nickel incorporation protein HypA [Nitrospira moscoviensis]	NTAFB01_00750
	hypB	>ALA58080.1 Hydrogenase nickel incorporation protein HypB [Nitrospira moscoviensis]
	hypC	>ALA58074.1 Hydrogenase expression/formation protein HypC [Nitrospira moscoviensis]	NTAFB01_00730
	hypD	>ALA58076.1 hydrogenase expression/formation protein HypD [Nitrospira moscoviensis]	NTAFB01_00680
	hypE	>ALA58077.1 hydrogenase maturation protein HypE [Nitrospira moscoviensis]	NTAFB01_00670
	hypF	>ALA58073.1 Carbamoyltransferase HypF [Nitrospira moscoviensis]	NTAFB01_00740
Multiple resistance and pH adaptation (Mrp) cation/proton antiporter	mrpA	>UVZ45570.1 Na+/H+ antiporter subunit A [Bacillus subtilis subsp. subtilis str. 168]	NTAFB01_39530							NTNFB02_11180
	mrpB	>UVZ45571.1 Na(+)/H(+) antiporter subunit B [Bacillus subtilis subsp. subtilis str. 168]	NTAFB01_39530							NTNFB02_11180
	mrpC	>UVZ45572.1 Na(+)/H(+) antiporter subunit C [Bacillus subtilis subsp. subtilis str. 168]	NTAFB01_39520							NTNFB02_11170
	mrpD	>UVZ45573.1 Na+/H+ antiporter subunit D [Bacillus subtilis subsp. subtilis str. 168]	NTAFB01_39510							NTNFB02_11160
	mrpE	>UVZ45574.1 Na+/H+ antiporter subunit E [Bacillus subtilis subsp. subtilis str. 168]	NTAFB01_39500							NTNFB02_11150
	mrpF	>AQR87410.1 Na(+)/H(+) antiporter subunit F [Bacillus subtilis subsp. subtilis str. 168]	NTAFB01_39490							NTNFB02_11140
	mrpG	>UVZ45575.1 monovalent cation/H(+) antiporter subunit G [Bacillus subtilis subsp. subtilis str. 168]	NTAFB01_39480							NTNFB02_11130

## Sheet: Dataset S2
Locus tag	Functional annotation of proteins
NTAFB01_00010	hypothetical protein
NTAFB01_00020	hypothetical protein
NTAFB01_00060	hypothetical protein
NTAFB01_00070	hypothetical protein
NTAFB01_00310	hypothetical protein
NTAFB01_00470	hypothetical protein
NTAFB01_00490	hypothetical protein
NTAFB01_00500	hypothetical protein
NTAFB01_00580	hypothetical protein
NTAFB01_00590	hypothetical protein
NTAFB01_00650	glycoside hydrolase
NTAFB01_00660	glycogen synthase
NTAFB01_00690	hypothetical protein
NTAFB01_00720	hypothetical protein
NTAFB01_00860	hypothetical protein
NTAFB01_00870	hypothetical protein
NTAFB01_00880	hypothetical protein
NTAFB01_00890	hypothetical protein
NTAFB01_00970	hypothetical protein
NTAFB01_00980	hypothetical protein
NTAFB01_01100	hypothetical protein
NTAFB01_01240	hypothetical protein
NTAFB01_01260	hypothetical protein
NTAFB01_01350	hypothetical protein
NTAFB01_01360	hypothetical protein
NTAFB01_01380	hypothetical protein
NTAFB01_01400	hypothetical protein
NTAFB01_01470	hypothetical protein
NTAFB01_01500	hypothetical protein
NTAFB01_01520	hypothetical protein
NTAFB01_01620	hypothetical protein
NTAFB01_01670	hypothetical protein
NTAFB01_01690	hypothetical protein
NTAFB01_01740	hypothetical protein
NTAFB01_01760	hypothetical protein
NTAFB01_01770	type III restriction endonuclease subunit R
NTAFB01_01780	hypothetical protein
NTAFB01_01790	hypothetical protein
NTAFB01_01820	hypothetical protein
NTAFB01_01840	hypothetical protein
NTAFB01_01850	hypothetical protein
NTAFB01_01860	hypothetical protein
NTAFB01_01880	hypothetical protein
NTAFB01_02190	hypothetical protein
NTAFB01_02220	hypothetical protein
NTAFB01_02240	hypothetical protein
NTAFB01_02340	hypothetical protein
NTAFB01_02370	hypothetical protein
NTAFB01_02390	hypothetical protein
NTAFB01_02760	hypothetical protein
NTAFB01_03000	hypothetical protein
NTAFB01_03050	hypothetical protein
NTAFB01_03080	hypothetical protein
NTAFB01_03090	hypothetical protein
NTAFB01_03190	hypothetical protein
NTAFB01_03220	transposase
NTAFB01_03230	hypothetical protein
NTAFB01_03240	Cytochrome P450
NTAFB01_03280	hypothetical protein
NTAFB01_03290	hypothetical protein
NTAFB01_03420	hypothetical protein
NTAFB01_03710	hypothetical protein
NTAFB01_03760	hypothetical protein
NTAFB01_03770	hypothetical protein
NTAFB01_03780	hypothetical protein
NTAFB01_03900	hypothetical protein
NTAFB01_04070	hypothetical protein
NTAFB01_04140	NAD(P)(+) transhydrogenase
NTAFB01_04190	hypothetical protein
NTAFB01_04220	hypothetical protein
NTAFB01_04260	RND transporter MFP subunit
NTAFB01_04280	hypothetical protein
NTAFB01_04410	cytidine deaminase
NTAFB01_04500	hypothetical protein
NTAFB01_04510	hypothetical protein
NTAFB01_04520	addiction module toxin, HicA family protein
NTAFB01_04550	hypothetical protein
NTAFB01_04670	hypothetical protein
NTAFB01_04680	hypothetical protein
NTAFB01_04690	hypothetical protein
NTAFB01_05100	hypothetical protein
NTAFB01_05120	hypothetical protein
NTAFB01_05330	hypothetical protein
NTAFB01_05490	hypothetical protein
NTAFB01_05500	hypothetical protein
NTAFB01_05550	hypothetical protein
NTAFB01_05560	hypothetical protein
NTAFB01_05600	hypothetical protein
NTAFB01_05670	hypothetical protein
NTAFB01_05730	hypothetical protein
NTAFB01_05740	hypothetical protein
NTAFB01_05750	hypothetical protein
NTAFB01_06080	hypothetical protein
NTAFB01_06210	hypothetical protein
NTAFB01_06360	hydrolase
NTAFB01_06380	hypothetical protein
NTAFB01_06390	hypothetical protein
NTAFB01_06400	hypothetical protein
NTAFB01_06410	hypothetical protein
NTAFB01_06420	hypothetical protein
NTAFB01_06660	hypothetical protein
NTAFB01_06690	hypothetical protein
NTAFB01_06700	hypothetical protein
NTAFB01_06710	hypothetical protein
NTAFB01_06760	hypothetical protein
NTAFB01_06770	hypothetical protein
NTAFB01_06790	hypothetical protein
NTAFB01_07080	hypothetical protein
NTAFB01_07110	helicase
NTAFB01_07120	hypothetical protein
NTAFB01_07140	hypothetical protein
NTAFB01_07240	hypothetical protein
NTAFB01_07270	hypothetical protein
NTAFB01_07290	hypothetical protein
NTAFB01_07300	hypothetical protein
NTAFB01_07340	hypothetical protein
NTAFB01_07350	nucleotidyltransferase
NTAFB01_07660	hypothetical protein
NTAFB01_07670	hypothetical protein
NTAFB01_07680	HicB family protein
NTAFB01_07690	addiction module toxin, HicA family protein
NTAFB01_07710	hypothetical protein
NTAFB01_07720	universal stress protein
NTAFB01_07730	hypothetical protein
NTAFB01_07840	hypothetical protein
NTAFB01_07850	DUF2191 domain-containing protein
NTAFB01_07950	hypothetical protein
NTAFB01_07960	hypothetical protein
NTAFB01_07980	hypothetical protein
NTAFB01_07990	hypothetical protein
NTAFB01_08000	hypothetical protein
NTAFB01_08010	hypothetical protein
NTAFB01_08030	hypothetical protein
NTAFB01_08040	hypothetical protein
NTAFB01_08050	hypothetical protein
NTAFB01_08060	hypothetical protein
NTAFB01_08100	hypothetical protein
NTAFB01_08110	hypothetical protein
NTAFB01_08120	hypothetical protein
NTAFB01_08130	hypothetical protein
NTAFB01_08150	hypothetical protein
NTAFB01_08160	hypothetical protein
NTAFB01_08170	hypothetical protein
NTAFB01_08180	hypothetical protein
NTAFB01_08220	hypothetical protein
NTAFB01_08250	hypothetical protein
NTAFB01_08400	hypothetical protein
NTAFB01_08540	hypothetical protein
NTAFB01_08560	hypothetical protein
NTAFB01_08710	hypothetical protein
NTAFB01_08840	hypothetical protein
NTAFB01_09210	hypothetical protein
NTAFB01_09510	hypothetical protein
NTAFB01_09520	hypothetical protein
NTAFB01_09530	hypothetical protein
NTAFB01_09540	cell division protein Fic
NTAFB01_09570	hypothetical protein
NTAFB01_09660	hypothetical protein
NTAFB01_09670	Regulatory protein AtoC
NTAFB01_09680	RND transporter
NTAFB01_09690	hypothetical protein
NTAFB01_09700	hypothetical protein
NTAFB01_09710	multidrug transporter
NTAFB01_09740	hypothetical protein
NTAFB01_09980	hypothetical protein
NTAFB01_09990	hypothetical protein
NTAFB01_10000	hypothetical protein
NTAFB01_10020	hypothetical protein
NTAFB01_10200	hypothetical protein
NTAFB01_10240	hypothetical protein
NTAFB01_10250	hypothetical protein
NTAFB01_10260	hypothetical protein
NTAFB01_10270	hypothetical protein
NTAFB01_10330	hypothetical protein
NTAFB01_10380	hypothetical protein
NTAFB01_10430	hypothetical protein
NTAFB01_10720	hypothetical protein
NTAFB01_10730	hypothetical protein
NTAFB01_10760	hypothetical protein
NTAFB01_10900	hypothetical protein
NTAFB01_10910	hypothetical protein
NTAFB01_10920	hypothetical protein
NTAFB01_10930	hypothetical protein
NTAFB01_10940	hypothetical protein
NTAFB01_10950	hypothetical protein
NTAFB01_11060	XRE family transcriptional regulator
NTAFB01_11140	hypothetical protein
NTAFB01_11310	Prokaryotic ubiquitin-like protein Pup
NTAFB01_11410	hypothetical protein
NTAFB01_11420	hypothetical protein
NTAFB01_11450	hypothetical protein
NTAFB01_11490	hypothetical protein
NTAFB01_11500	hypothetical protein
NTAFB01_11550	hypothetical protein
NTAFB01_11620	hypothetical protein
NTAFB01_11630	hypothetical protein
NTAFB01_11680	hypothetical protein
NTAFB01_11780	hypothetical protein
NTAFB01_12010	hypothetical protein
NTAFB01_12040	hyaluronidase
NTAFB01_12050	hypothetical protein
NTAFB01_12150	hypothetical protein
NTAFB01_12350	hypothetical protein
NTAFB01_12400	hypothetical protein
NTAFB01_12410	hypothetical protein
NTAFB01_12430	N-acetylmuramate alpha-1-phosphate uridylyltransferase
NTAFB01_12450	hypothetical protein
NTAFB01_12460	hypothetical protein
NTAFB01_12470	hypothetical protein
NTAFB01_12480	hypothetical protein
NTAFB01_12530	hypothetical protein
NTAFB01_12540	hypothetical protein
NTAFB01_12550	hypothetical protein
NTAFB01_12560	hypothetical protein
NTAFB01_12580	hypothetical protein
NTAFB01_12590	hypothetical protein
NTAFB01_12600	hypothetical protein
NTAFB01_12620	hypothetical protein
NTAFB01_12630	hypothetical protein
NTAFB01_12640	hypothetical protein
NTAFB01_12660	hypothetical protein
NTAFB01_12700	epimerase/dehydratase
NTAFB01_12960	hypothetical protein
NTAFB01_12970	hypothetical protein
NTAFB01_12980	hypothetical protein
NTAFB01_12990	hypothetical protein
NTAFB01_13000	hypothetical protein
NTAFB01_13010	hypothetical protein
NTAFB01_13020	hypothetical protein
NTAFB01_13030	hypothetical protein
NTAFB01_13040	hypothetical protein
NTAFB01_13050	Mu-like prophage FluMu DNA transposition protein B
NTAFB01_13060	hypothetical protein
NTAFB01_13070	hypothetical protein
NTAFB01_13080	hypothetical protein
NTAFB01_13090	hypothetical protein
NTAFB01_13100	hypothetical protein
NTAFB01_13110	hypothetical protein
NTAFB01_13120	hypothetical protein
NTAFB01_13130	hypothetical protein
NTAFB01_13140	hypothetical protein
NTAFB01_13150	hypothetical protein
NTAFB01_13160	hypothetical protein
NTAFB01_13170	hypothetical protein
NTAFB01_13180	hypothetical protein
NTAFB01_13190	hypothetical protein
NTAFB01_13200	hypothetical protein
NTAFB01_13210	hypothetical protein
NTAFB01_13220	hypothetical protein
NTAFB01_13230	hypothetical protein
NTAFB01_13240	hypothetical protein
NTAFB01_13250	hypothetical protein
NTAFB01_13260	hypothetical protein
NTAFB01_13270	hypothetical protein
NTAFB01_13280	hypothetical protein
NTAFB01_13290	hypothetical protein
NTAFB01_13300	hypothetical protein
NTAFB01_13310	hypothetical protein
NTAFB01_13320	hypothetical protein
NTAFB01_13330	hypothetical protein
NTAFB01_13340	hypothetical protein
NTAFB01_13350	hypothetical protein
NTAFB01_13360	hypothetical protein
NTAFB01_13370	phage capsid protein
NTAFB01_13380	hypothetical protein
NTAFB01_13390	hypothetical protein
NTAFB01_13400	hypothetical protein
NTAFB01_13410	hypothetical protein
NTAFB01_13420	hypothetical protein
NTAFB01_13430	hypothetical protein
NTAFB01_13440	hypothetical protein
NTAFB01_13450	hypothetical protein
NTAFB01_13460	hypothetical protein
NTAFB01_13470	hypothetical protein
NTAFB01_13480	hypothetical protein
NTAFB01_13490	hypothetical protein
NTAFB01_13500	hypothetical protein
NTAFB01_13530	hypothetical protein
NTAFB01_13540	hypothetical protein
NTAFB01_13550	hypothetical protein
NTAFB01_13560	hypothetical protein
NTAFB01_13570	hypothetical protein
NTAFB01_13580	hypothetical protein
NTAFB01_13640	DNA-directed RNA polymerase sigma-70 factor
NTAFB01_13660	ligand-gated channel
NTAFB01_13670	hypothetical protein
NTAFB01_13680	hypothetical protein
NTAFB01_13690	hypothetical protein
NTAFB01_13700	hypothetical protein
NTAFB01_13710	hypothetical protein
NTAFB01_13750	hypothetical protein
NTAFB01_13950	hypothetical protein
NTAFB01_14030	hypothetical protein
NTAFB01_14040	hypothetical protein
NTAFB01_14050	hypothetical protein
NTAFB01_14090	hypothetical protein
NTAFB01_14120	hypothetical protein
NTAFB01_14130	hypothetical protein
NTAFB01_14180	hypothetical protein
NTAFB01_14250	hypothetical protein
NTAFB01_14290	hypothetical protein
NTAFB01_14300	hypothetical protein
NTAFB01_14340	hypothetical protein
NTAFB01_14400	hypothetical protein
NTAFB01_14420	hypothetical protein
NTAFB01_14980	hypothetical protein
NTAFB01_14990	hypothetical protein
NTAFB01_15000	hypothetical protein
NTAFB01_15040	hypothetical protein
NTAFB01_15050	hypothetical protein
NTAFB01_15080	hypothetical protein
NTAFB01_15120	asparagine synthetase B
NTAFB01_15130	hypothetical protein
NTAFB01_15140	hypothetical protein
NTAFB01_15190	hypothetical protein
NTAFB01_15210	glycosyl transferase
NTAFB01_15270	SAM-dependent methyltransferase
NTAFB01_15320	hypothetical protein
NTAFB01_15330	hypothetical protein
NTAFB01_15340	hypothetical protein
NTAFB01_15350	hypothetical protein
NTAFB01_15360	hypothetical protein
NTAFB01_15370	hypothetical protein
NTAFB01_15380	hypothetical protein
NTAFB01_15390	chalcone synthase
NTAFB01_15410	Transcriptional regulator, AraC family
NTAFB01_15680	MFS transporter
NTAFB01_15690	MFS transporter
NTAFB01_15730	hypothetical protein
NTAFB01_15740	pigment biosynthesis-related tyrosinase
NTAFB01_15760	hypothetical protein
NTAFB01_15780	hypothetical protein
NTAFB01_15840	hypothetical protein
NTAFB01_15850	hypothetical protein
NTAFB01_15870	hypothetical protein
NTAFB01_15910	threonine dehydratase
NTAFB01_16090	hypothetical protein
NTAFB01_16100	hypothetical protein
NTAFB01_16220	hypothetical protein
NTAFB01_16250	hypothetical protein
NTAFB01_16270	hypothetical protein
NTAFB01_16290	hypothetical protein
NTAFB01_16310	hypothetical protein
NTAFB01_16440	hypothetical protein
NTAFB01_16500	hypothetical protein
NTAFB01_16510	thioredoxin family protein
NTAFB01_16530	hypothetical protein
NTAFB01_16610	putative RND efflux system, membrane fusion protein
NTAFB01_16630	hypothetical protein
NTAFB01_16640	octaprenyl diphosphate synthase
NTAFB01_16650	hypothetical protein
NTAFB01_16660	hypothetical protein
NTAFB01_16670	hypothetical protein
NTAFB01_16680	demethylmenaquinone methyltransferase
NTAFB01_16690	hypothetical protein
NTAFB01_16700	membrane protein
NTAFB01_16720	hypothetical protein
NTAFB01_16730	putative UDP-glucose 4-epimerase
NTAFB01_16740	hypothetical protein
NTAFB01_16780	glyoxalase
NTAFB01_16820	oxidoreductase
NTAFB01_16910	1,4-alpha-glucan branching enzyme GlgB
NTAFB01_16920	hypothetical protein
NTAFB01_16930	hypothetical protein
NTAFB01_16940	hypothetical protein
NTAFB01_16970	hypothetical protein
NTAFB01_16980	hypothetical protein
NTAFB01_16990	glutamine synthetase
NTAFB01_17140	hypothetical protein
NTAFB01_17190	hypothetical protein
NTAFB01_17260	hypothetical protein
NTAFB01_17280	Efflux transporter periplasmic adaptor subunit
NTAFB01_17290	hypothetical protein
NTAFB01_17520	hypothetical protein
NTAFB01_17530	lipoprotein
NTAFB01_17600	hypothetical protein
NTAFB01_17610	hypothetical protein
NTAFB01_17700	hypothetical protein
NTAFB01_17710	hypothetical protein
NTAFB01_17770	hypothetical protein
NTAFB01_17830	hypothetical protein
NTAFB01_17860	hypothetical protein
NTAFB01_17880	kojibiose phosphorylase
NTAFB01_17890	hypothetical protein
NTAFB01_17910	hypothetical protein
NTAFB01_17930	hypothetical protein
NTAFB01_17940	hypothetical protein
NTAFB01_17960	hypothetical protein
NTAFB01_17990	hypothetical protein
NTAFB01_18000	hypothetical protein
NTAFB01_18040	molecular chaperone DnaK
NTAFB01_18050	hypothetical protein
NTAFB01_18120	hypothetical protein
NTAFB01_18140	hypothetical protein
NTAFB01_18150	hypothetical protein
NTAFB01_18210	hypothetical protein
NTAFB01_18280	hypothetical protein
NTAFB01_18350	hypothetical protein
NTAFB01_18360	hypothetical protein
NTAFB01_18390	glucosamine-6-phosphate deaminase 1
NTAFB01_18410	hypothetical protein
NTAFB01_18430	hypothetical protein
NTAFB01_18460	hypothetical protein
NTAFB01_18540	hypothetical protein
NTAFB01_18570	hypothetical protein
NTAFB01_18790	hypothetical protein
NTAFB01_18820	hypothetical protein
NTAFB01_18840	hypothetical protein
NTAFB01_18980	hypothetical protein
NTAFB01_19110	hypothetical protein
NTAFB01_19140	hypothetical protein
NTAFB01_19160	hypothetical protein
NTAFB01_19200	hypothetical protein
NTAFB01_19250	hypothetical protein
NTAFB01_19470	hypothetical protein
NTAFB01_19480	hypothetical protein
NTAFB01_19490	hypothetical protein
NTAFB01_19500	hypothetical protein
NTAFB01_19510	hypothetical protein
NTAFB01_19520	hypothetical protein
NTAFB01_19530	hypothetical protein
NTAFB01_19540	hypothetical protein
NTAFB01_19550	hypothetical protein
NTAFB01_19560	hypothetical protein
NTAFB01_19570	hypothetical protein
NTAFB01_19580	hypothetical protein
NTAFB01_19590	hypothetical protein
NTAFB01_19600	hypothetical protein
NTAFB01_19630	hypothetical protein
NTAFB01_19640	hypothetical protein
NTAFB01_19670	hypothetical protein
NTAFB01_19680	hypothetical protein
NTAFB01_19710	hypothetical protein
NTAFB01_19730	hypothetical protein
NTAFB01_19980	hypothetical protein
NTAFB01_19990	hypothetical protein
NTAFB01_20010	hypothetical protein
NTAFB01_20100	hypothetical protein
NTAFB01_20110	hypothetical protein
NTAFB01_20120	hypothetical protein
NTAFB01_20190	hypothetical protein
NTAFB01_20220	hypothetical protein
NTAFB01_20310	hypothetical protein
NTAFB01_20340	hypothetical protein
NTAFB01_20350	tRNA-splicing ligase RtcB
NTAFB01_20430	hypothetical protein
NTAFB01_20470	hypothetical protein
NTAFB01_20480	hypothetical protein
NTAFB01_20500	hypothetical protein
NTAFB01_20540	hypothetical protein
NTAFB01_20590	hypothetical protein
NTAFB01_20600	hypothetical protein
NTAFB01_20610	hypothetical protein
NTAFB01_20620	GYD domain-containing protein
NTAFB01_20660	hypothetical protein
NTAFB01_20670	hypothetical protein
NTAFB01_20680	hypothetical protein
NTAFB01_20950	nucleotidyltransferase
NTAFB01_21050	hypothetical protein
NTAFB01_21060	hypothetical protein
NTAFB01_21070	hypothetical protein
NTAFB01_21080	hypothetical protein
NTAFB01_21090	hypothetical protein
NTAFB01_21100	hypothetical protein
NTAFB01_21110	hypothetical protein
NTAFB01_21120	phage capsid protein
NTAFB01_21130	hypothetical protein
NTAFB01_21140	hypothetical protein
NTAFB01_21150	hypothetical protein
NTAFB01_21310	hypothetical protein
NTAFB01_21340	hypothetical protein
NTAFB01_21350	hypothetical protein
NTAFB01_21370	hypothetical protein
NTAFB01_21390	hypothetical protein
NTAFB01_21400	hypothetical protein
NTAFB01_21410	UPF0332 protein
NTAFB01_21420	hypothetical protein
NTAFB01_21440	hypothetical protein
NTAFB01_21450	hypothetical protein
NTAFB01_21470	hypothetical protein
NTAFB01_21640	B12-binding domain-containing radical SAM protein
NTAFB01_21650	hypothetical protein
NTAFB01_21660	hypothetical protein
NTAFB01_21810	hypothetical protein
NTAFB01_22090	purine-binding chemotaxis protein
NTAFB01_22120	hypothetical protein
NTAFB01_22370	hypothetical protein
NTAFB01_22390	hypothetical protein
NTAFB01_22400	toxin RelG
NTAFB01_22410	hypothetical protein
NTAFB01_22440	hypothetical protein
NTAFB01_22450	hypothetical protein
NTAFB01_22460	hypothetical protein
NTAFB01_22470	hypothetical protein
NTAFB01_22480	hypothetical protein
NTAFB01_22490	hypothetical protein
NTAFB01_22770	hypothetical protein
NTAFB01_22780	hypothetical protein
NTAFB01_22790	hypothetical protein
NTAFB01_22820	DNA-binding response regulator
NTAFB01_22830	hypothetical protein
NTAFB01_22850	hypothetical protein
NTAFB01_22980	hypothetical protein
NTAFB01_22990	hypothetical protein
NTAFB01_23000	hypothetical protein
NTAFB01_23040	hypothetical protein
NTAFB01_23050	hypothetical protein
NTAFB01_23150	hypothetical protein
NTAFB01_23170	hypothetical protein
NTAFB01_23180	hypothetical protein
NTAFB01_23220	molybdenum-pterin-binding protein
NTAFB01_23510	hypothetical protein
NTAFB01_23520	hypothetical protein
NTAFB01_23570	hypothetical protein
NTAFB01_23580	hypothetical protein
NTAFB01_23590	hypothetical protein
NTAFB01_23600	hypothetical protein
NTAFB01_23610	hypothetical protein
NTAFB01_23690	hypothetical protein
NTAFB01_23700	hypothetical protein
NTAFB01_23710	hypothetical protein
NTAFB01_24130	hypothetical protein
NTAFB01_24310	hypothetical protein
NTAFB01_24320	hypothetical protein
NTAFB01_24350	hypothetical protein
NTAFB01_24370	hypothetical protein
NTAFB01_24380	hypothetical protein
NTAFB01_24480	hypothetical protein
NTAFB01_24500	hypothetical protein
NTAFB01_24510	hypothetical protein
NTAFB01_24520	hypothetical protein
NTAFB01_24550	hypothetical protein
NTAFB01_24740	hypothetical protein
NTAFB01_24760	hypothetical protein
NTAFB01_24780	hypothetical protein
NTAFB01_24790	hypothetical protein
NTAFB01_24820	hypothetical protein
NTAFB01_24840	hypothetical protein
NTAFB01_24880	hypothetical protein
NTAFB01_24890	hypothetical protein
NTAFB01_24930	hypothetical protein
NTAFB01_24940	methyltransferase
NTAFB01_24960	hypothetical protein
NTAFB01_25010	hypothetical protein
NTAFB01_25130	hypothetical protein
NTAFB01_25140	putative enzyme
NTAFB01_25450	hypothetical protein
NTAFB01_25570	hypothetical protein
NTAFB01_25580	hypothetical protein
NTAFB01_25590	hypothetical protein
NTAFB01_25600	hypothetical protein
NTAFB01_25610	hypothetical protein
NTAFB01_25630	hypothetical protein
NTAFB01_25660	hypothetical protein
NTAFB01_25780	hypothetical protein
NTAFB01_25820	exported protein of unknown function
NTAFB01_25830	hypothetical protein
NTAFB01_25900	hypothetical protein
NTAFB01_25960	hypothetical protein
NTAFB01_26010	hypothetical protein
NTAFB01_26050	hypothetical protein
NTAFB01_26060	hypothetical protein
NTAFB01_26130	hypothetical protein
NTAFB01_26140	hypothetical protein
NTAFB01_26150	hypothetical protein
NTAFB01_26160	hypothetical protein
NTAFB01_26170	hypothetical protein
NTAFB01_26180	type VI secretion protein
NTAFB01_26190	type VI secretion system protein ImpK
NTAFB01_26200	type VI secretion protein IcmF
NTAFB01_26210	hypothetical protein
NTAFB01_26220	hypothetical protein
NTAFB01_26230	type VI secretion protein ImpA
NTAFB01_26240	type VI secretion protein
NTAFB01_26250	type VI secretion protein EvpB
NTAFB01_26260	hypothetical protein
NTAFB01_26270	hypothetical protein
NTAFB01_26280	hypothetical protein
NTAFB01_26300	hypothetical protein
NTAFB01_26310	hypothetical protein
NTAFB01_26350	hypothetical protein
NTAFB01_26360	type VI secretion system protein
NTAFB01_26370	type VI secretion system protein
NTAFB01_26380	protease associated ATPase ClpB
NTAFB01_26390	hypothetical protein
NTAFB01_26400	hypothetical protein
NTAFB01_26410	hypothetical protein
NTAFB01_26420	beta-ketoacyl synthase
NTAFB01_26430	hypothetical protein
NTAFB01_26440	hypothetical protein
NTAFB01_26450	hypothetical protein
NTAFB01_26460	hypothetical protein
NTAFB01_26470	hypothetical protein
NTAFB01_26480	hypothetical protein
NTAFB01_26490	hypothetical protein
NTAFB01_26500	hypothetical protein
NTAFB01_26520	N-acetyltransferase
NTAFB01_26530	hypothetical protein
NTAFB01_26550	hypothetical protein
NTAFB01_26560	Two-component system response regulator
NTAFB01_26570	histidine kinase
NTAFB01_26660	putative transcription regulator, AraC family protein
NTAFB01_26670	hypothetical protein
NTAFB01_26860	hypothetical protein
NTAFB01_26970	hypothetical protein
NTAFB01_26980	hypothetical protein
NTAFB01_27150	hypothetical protein
NTAFB01_27270	hypothetical protein
NTAFB01_27280	hypothetical protein
NTAFB01_27660	hypothetical protein
NTAFB01_27700	hypothetical protein
NTAFB01_27710	hypothetical protein
NTAFB01_27720	hypothetical protein
NTAFB01_28010	addiction module antitoxin RelB
NTAFB01_28030	hypothetical protein
NTAFB01_28090	hypothetical protein
NTAFB01_28100	hypothetical protein
NTAFB01_28130	hypothetical protein
NTAFB01_28250	hypothetical protein
NTAFB01_28260	hypothetical protein
NTAFB01_28270	hypothetical protein
NTAFB01_28360	hypothetical protein
NTAFB01_28390	hypothetical protein
NTAFB01_28450	hypothetical protein
NTAFB01_28460	hypothetical protein
NTAFB01_28490	hypothetical protein
NTAFB01_28510	hypothetical protein
NTAFB01_28550	hypothetical protein
NTAFB01_28560	hypothetical protein
NTAFB01_28720	hypothetical protein
NTAFB01_28760	hypothetical protein
NTAFB01_28900	hypothetical protein
NTAFB01_28910	hypothetical protein
NTAFB01_29100	ribonuclease VapC
NTAFB01_29110	hypothetical protein
NTAFB01_29120	hypothetical protein
NTAFB01_29160	hypothetical protein
NTAFB01_29260	LysR family transcriptional regulator
NTAFB01_29270	hypothetical protein
NTAFB01_29280	hypothetical protein
NTAFB01_29290	formate dehydrogenase
NTAFB01_29300	sulfurtransferase FdhD
NTAFB01_29310	hypothetical protein
NTAFB01_29320	hypothetical protein
NTAFB01_29340	hypothetical protein
NTAFB01_29450	addiction module toxin, HicA family protein
NTAFB01_29460	hypothetical protein
NTAFB01_29490	hypothetical protein
NTAFB01_29590	hypothetical protein
NTAFB01_29840	hypothetical protein
NTAFB01_30010	hypothetical protein
NTAFB01_30050	hypothetical protein
NTAFB01_30070	hypothetical protein
NTAFB01_30080	hypothetical protein
NTAFB01_30090	hypothetical protein
NTAFB01_30100	hypothetical protein
NTAFB01_30220	hypothetical protein
NTAFB01_30230	hypothetical protein
NTAFB01_30240	hypothetical protein
NTAFB01_30250	hypothetical protein
NTAFB01_30260	hypothetical protein
NTAFB01_30470	hypothetical protein
NTAFB01_30480	hypothetical protein
NTAFB01_30510	hypothetical protein
NTAFB01_30640	hypothetical protein
NTAFB01_30690	hypothetical protein
NTAFB01_30780	hypothetical protein
NTAFB01_30790	hypothetical protein
NTAFB01_30810	hypothetical protein
NTAFB01_30820	hypothetical protein
NTAFB01_30880	hypothetical protein
NTAFB01_30900	hypothetical protein
NTAFB01_30940	hypothetical protein
NTAFB01_31010	hypothetical protein
NTAFB01_31080	ribonuclease VapC12
NTAFB01_31090	hypothetical protein
NTAFB01_31100	hypothetical protein
NTAFB01_31110	hypothetical protein
NTAFB01_31120	hypothetical protein
NTAFB01_31240	IS5 family transposase
NTAFB01_31250	twitching motility protein PilT
NTAFB01_31260	hypothetical protein
NTAFB01_31270	hypothetical protein
NTAFB01_31280	hypothetical protein
NTAFB01_31290	hypothetical protein
NTAFB01_31300	hypothetical protein
NTAFB01_31500	hypothetical protein
NTAFB01_31530	cytotoxic translational repressor of toxin-antitoxin stability system
NTAFB01_31540	hypothetical protein
NTAFB01_31690	hypothetical protein
NTAFB01_31700	hypothetical protein
NTAFB01_31720	hypothetical protein
NTAFB01_31730	DNA-binding response regulator
NTAFB01_31740	hypothetical protein
NTAFB01_31750	hypothetical protein
NTAFB01_31780	hypothetical protein
NTAFB01_31790	hypothetical protein
NTAFB01_31830	membrane protein
NTAFB01_31850	ABC transporter ATP-binding protein
NTAFB01_31880	hypothetical protein
NTAFB01_31930	phosphoribosylformylglycinamidine cyclo-ligase
NTAFB01_32090	hypothetical protein
NTAFB01_32120	3-oxoacyl-[acyl-carrier-protein] reductase FabG
NTAFB01_32620	hypothetical protein
NTAFB01_32650	hypothetical protein
NTAFB01_32910	hypothetical protein
NTAFB01_32980	hypothetical protein
NTAFB01_33010	hypothetical protein
NTAFB01_33090	hypothetical protein
NTAFB01_33100	hypothetical protein
NTAFB01_33120	hypothetical protein
NTAFB01_33130	hypothetical protein
NTAFB01_33260	hypothetical protein
NTAFB01_33420	hypothetical protein
NTAFB01_33570	fumarate reductase flavoprotein subunit
NTAFB01_33580	fumarate reductase iron-sulfur subunit
NTAFB01_33590	fumarate reductase subunit C
NTAFB01_33600	fumarate reductase subunit D
NTAFB01_33610	hypothetical protein
NTAFB01_33710	hypothetical protein
NTAFB01_33740	hypothetical protein
NTAFB01_33760	hypothetical protein
NTAFB01_33770	hypothetical protein
NTAFB01_33780	hypothetical protein
NTAFB01_33960	hypothetical protein
NTAFB01_34040	hypothetical protein
NTAFB01_34060	hypothetical protein
NTAFB01_34070	aldehyde-activating protein
NTAFB01_34080	esterase
NTAFB01_34090	hypothetical protein
NTAFB01_34110	hypothetical protein
NTAFB01_34270	hypothetical protein
NTAFB01_34720	hypothetical protein
NTAFB01_34740	guanylate cyclase
NTAFB01_34750	hypothetical protein
NTAFB01_34760	ATP-binding protein
NTAFB01_35040	hypothetical protein
NTAFB01_35230	hypothetical protein
NTAFB01_35240	hypothetical protein
NTAFB01_35390	restriction endonuclease subunit S
NTAFB01_35400	hypothetical protein
NTAFB01_35410	hypothetical protein
NTAFB01_35420	putative type I restriction enzyme HindVIIP R protein
NTAFB01_35430	metal-dependent hydrolase
NTAFB01_35440	hypothetical protein
NTAFB01_35490	hypothetical protein
NTAFB01_35500	hypothetical protein
NTAFB01_35530	hypothetical protein
NTAFB01_35540	hypothetical protein
NTAFB01_35550	glucoamylase
NTAFB01_35590	hypothetical protein
NTAFB01_35610	myo-inosose-2 dehydratase
NTAFB01_35620	xylose isomerase
NTAFB01_35630	hypothetical protein
NTAFB01_35640	hypothetical protein
NTAFB01_35960	hypothetical protein
NTAFB01_35990	hypothetical protein
NTAFB01_36010	hypothetical protein
NTAFB01_36020	hypothetical protein
NTAFB01_36030	hypothetical protein
NTAFB01_36120	hypothetical protein
NTAFB01_36150	hypothetical protein
NTAFB01_36180	hypothetical protein
NTAFB01_36340	hypothetical protein
NTAFB01_36410	hypothetical protein
NTAFB01_36430	hypothetical protein
NTAFB01_36440	hypothetical protein
NTAFB01_36450	hypothetical protein
NTAFB01_36470	hypothetical protein
NTAFB01_36520	kumamolisin
NTAFB01_36530	hypothetical protein
NTAFB01_36540	hypothetical protein
NTAFB01_36550	hypothetical protein
NTAFB01_36560	hypothetical protein
NTAFB01_36570	hypothetical protein
NTAFB01_36580	hypothetical protein
NTAFB01_36590	hypothetical protein
NTAFB01_36600	hypothetical protein
NTAFB01_36610	hypothetical protein
NTAFB01_36640	hypothetical protein
NTAFB01_36670	hypothetical protein
NTAFB01_36680	cation transporter
NTAFB01_36690	hypothetical protein
NTAFB01_36790	hypothetical protein
NTAFB01_36820	hypothetical protein
NTAFB01_36830	hypothetical protein
NTAFB01_36840	hypothetical protein
NTAFB01_36850	RNA polymerase sigma factor
NTAFB01_36860	hypothetical protein
NTAFB01_36870	hypothetical protein
NTAFB01_36890	hypothetical protein
NTAFB01_36950	hypothetical protein
NTAFB01_37450	hypothetical protein
NTAFB01_37470	hypothetical protein
NTAFB01_37480	hypothetical protein
NTAFB01_37530	hypothetical protein
NTAFB01_37870	transposase
NTAFB01_37880	hypothetical protein
NTAFB01_37900	antitoxin MazE
NTAFB01_37910	putative endoribonuclease MazF
NTAFB01_37920	hypothetical protein
NTAFB01_37930	hypothetical protein
NTAFB01_38010	hypothetical protein
NTAFB01_38210	hypothetical protein
NTAFB01_38320	hypothetical protein
NTAFB01_38350	hypothetical protein
NTAFB01_38360	IS5 family transposase
NTAFB01_38500	hypothetical protein
NTAFB01_38570	hypothetical protein
NTAFB01_38970	hypothetical protein
NTAFB01_39040	hydrolase glyoxylase
NTAFB01_39070	2-oxoglutarate dehydrogenase E1 component
NTAFB01_39080	dihydrolipoyllysine-residue succinyltransferase component of 2-oxoglutarate dehydrogenase complex
NTAFB01_39100	hypothetical protein
NTAFB01_39120	hypothetical protein
NTAFB01_39130	multidrug transporter
NTAFB01_39190	hypothetical protein
NTAFB01_39200	hypothetical protein
NTAFB01_39210	RND efflux system, membrane fusion protein
NTAFB01_39220	multidrug efflux system protein
NTAFB01_39230	RND efflux system, outer membrane factor lipoprotein
NTAFB01_39250	3-hydroxyisobutyrate dehydrogenase
NTAFB01_39290	3-oxoacyl-(ACP) reductase
NTAFB01_39340	Amylo-alpha-1,6-glucosidase
NTAFB01_39350	hypothetical protein
NTAFB01_39360	hypothetical protein
NTAFB01_39390	hypothetical protein
NTAFB01_39400	paraquat-inducible protein
NTAFB01_39410	paraquat-inducible protein
NTAFB01_39420	paraquat-inducible protein
NTAFB01_39430	lipoprotein
NTAFB01_39440	hypothetical protein
NTAFB01_39480	hypothetical protein
NTAFB01_39490	monovalent cation/H+ antiporter subunit F
NTAFB01_39500	monovalent cation/H+ antiporter subunit E
NTAFB01_39510	monovalent cation/H+ antiporter subunit D
NTAFB01_39520	Na+/H+ antiporter subunit C
NTAFB01_39530	monovalent cation/H+ antiporter subunit A
NTAFB01_39550	hypothetical protein
NTAFB01_39590	hypothetical protein
NTAFB01_39720	DNA-binding response regulator
NTAFB01_39730	hypothetical protein
NTAFB01_39750	phage tail protein
NTAFB01_39760	hypothetical protein
NTAFB01_39770	hypothetical protein
NTAFB01_39790	hypothetical protein
NTAFB01_39820	hypothetical protein
NTAFB01_39830	hypothetical protein
NTAFB01_39840	hypothetical protein
NTAFB01_39850	baseplate assembly protein
NTAFB01_39860	hypothetical protein
NTAFB01_39870	hypothetical protein
NTAFB01_39900	hypothetical protein
NTAFB01_39910	hypothetical protein
NTAFB01_39920	hypothetical protein
NTAFB01_40210	hypothetical protein
NTAFB01_40320	hypothetical protein
NTAFB01_40370	hypothetical protein
NTAFB01_40480	hypothetical protein
NTAFB01_40510	hypothetical protein
NTAFB01_40700	hypothetical protein
NTAFB01_40710	hypothetical protein
NTAFB01_40730	tryptophanase
NTAFB01_40750	putative acyl-CoA dehydrogenase FadE10
NTAFB01_40760	hypothetical protein
NTAFB01_40770	putative enoyl-CoA hydratase
NTAFB01_40780	hypothetical protein
NTAFB01_40790	acetyl-CoA acetyltransferase
NTAFB01_40800	long-chain-fatty-acid--CoA ligase
NTAFB01_40910	methylmalonyl-CoA mutase
NTAFB01_40930	methylmalonyl-CoA mutase
NTAFB01_41070	hypothetical protein
NTAFB01_41120	hypothetical protein
NTAFB01_41130	quinone oxidoreductase
NTAFB01_41140	lipoamide dehydrogenase, E3 component
NTAFB01_41190	hypothetical protein
NTAFB01_41200	hypothetical protein
NTAFB01_41220	hypothetical protein
NTAFB01_41270	molecular chaperone
NTAFB01_41280	DNA ligase
NTAFB01_41290	hypothetical protein
NTAFB01_41300	hypothetical protein
NTAFB01_41320	hypothetical protein
NTAFB01_41340	hypothetical protein
NTAFB01_41350	glucan 1,3-alpha-glucosidase
NTAFB01_41360	hypothetical protein
NTAFB01_41370	membrane protein
NTAFB01_41380	hypothetical protein
NTAFB01_41390	hypothetical protein
NTAFB01_41400	hypothetical protein
NTAFB01_41410	hypothetical protein
NTAFB01_41430	hypothetical protein
NTAFB01_41440	L-methionine gamma-lyase
NTAFB01_41460	hypothetical protein
NTAFB01_41600	hypothetical protein
NTAFB01_41610	DNA-binding response regulator
NTAFB01_41620	alpha-glucan phosphorylase
NTAFB01_41660	6-phosphogluconate dehydrogenase
NTAFB01_41670	NADH dehydrogenase
NTAFB01_41680	glucose-6-phosphate isomerase
NTAFB01_41700	transketolase
NTAFB01_41710	putative phosphoketolase 1
NTAFB01_41740	hypothetical protein
NTAFB01_41750	hypothetical protein
NTAFB01_41760	molecular chaperone
NTAFB01_41770	glucose-6-phosphate isomerase
NTAFB01_41780	C4-dicarboxylate transporter
NTAFB01_41790	hypothetical protein
NTAFB01_41810	nitrate reductase subunit gamma
NTAFB01_41820	nitrate reductase molybdenum cofactor assembly chaperone
NTAFB01_41830	respiratory nitrate reductase subunit beta
NTAFB01_41840	hypothetical protein
NTAFB01_41850	respiratory nitrate reductase subunit alpha
NTAFB01_41900	hypothetical protein
NTAFB01_41910	hypothetical protein
NTAFB01_41920	hypothetical protein
NTAFB01_41930	hypothetical protein
NTAFB01_41940	hypothetical protein
NTAFB01_41960	RND transporter
NTAFB01_41970	multidrug MFS transporter
NTAFB01_41980	cytochrome-c peroxidase
NTAFB01_41990	hypothetical protein
NTAFB01_42010	hypothetical protein
NTAFB01_42020	hypothetical protein
NTAFB01_42030	peptidase M23
NTAFB01_42040	hypothetical protein
NTAFB01_42050	hypothetical protein
NTAFB01_42060	hypothetical protein
NTAFB01_42070	hypothetical protein
NTAFB01_42080	hypothetical protein
NTAFB01_42100	hypothetical protein
NTAFB01_42110	NAD-dependent malic enzyme
NTAFB01_42120	hypothetical protein
NTAFB01_42130	hypothetical protein
NTAFB01_42300	hypothetical protein
NTAFB01_42360	hypothetical protein
NTAFB01_42370	hypothetical protein
NTAFB01_42560	hypothetical protein
NTAFB01_42710	hypothetical protein
NTAFB01_42740	hypothetical protein
NTAFB01_42750	hypothetical protein
NTAFB01_42760	hypothetical protein
NTAFB01_42780	hypothetical protein
NTAFB01_42800	hypothetical protein
NTAFB01_42950	hypothetical protein
NTAFB01_42960	hypothetical protein
NTAFB01_43040	hypothetical protein
NTAFB01_43050	hypothetical protein
NTAFB01_43150	UPF0758 protein
NTAFB01_43180	hypothetical protein
NTAFB01_43190	hypothetical protein
NTAFB01_43200	hypothetical protein
NTAFB01_43220	hypothetical protein
NTAFB01_43230	hypothetical protein
NTAFB01_43290	hypothetical protein
NTAFB01_43310	hypothetical protein
NTAFB01_43320	hypothetical protein
NTAFB01_43330	hypothetical protein
NTAFB01_43490	hypothetical protein
NTAFB01_43500	hypothetical protein
NTAFB01_43510	hypothetical protein
NTAFB01_43520	hypothetical protein
NTAFB01_43530	endoribonuclease MazF6
NTAFB01_43570	hypothetical protein
NTAFB01_43730	cyanate hydratase
NTAFB01_43740	hypothetical protein
NTAFB01_43750	hypothetical protein
NTAFB01_43760	hypothetical protein
NTAFB01_43770	hypothetical protein
NTAFB01_43780	hypothetical protein
NTAFB01_43790	hypothetical protein
NTAFB01_43800	DUF4926 domain-containing protein
NTAFB01_43820	hypothetical protein
NTAFB01_43910	DNA methyltransferase
NTAFB01_43920	type I restriction modification enzyme protein S
NTAFB01_44120	dTDP-4-dehydrorhamnose 3,5-epimerase
NTAFB01_44130	NAD(P)-dependent oxidoreductase
NTAFB01_44170	hypothetical protein
NTAFB01_44190	hypothetical protein
NTAFB01_44200	hypothetical protein
NTAFB01_44230	hypothetical protein
NTAFB01_44260	hypothetical protein
NTAFB01_44270	hypothetical protein
NTAFB01_44290	hypothetical protein
NTAFB01_44300	hypothetical protein
NTAFB01_44320	hypothetical protein
NTAFB01_44330	hypothetical protein
NTAFB01_44340	hypothetical protein
NTAFB01_44350	hypothetical protein
NTAFB01_44370	hypothetical protein
NTAFB01_44380	transposase
NTAFB01_44390	hypothetical protein
NTAFB01_44400	transposase
NTAFB01_44450	hypothetical protein
NTAFB01_44490	hypothetical protein
NTAFB01_44510	hypothetical protein

## Sheet: Dataset S3
Locus tag	Functional annotation of proteins
NTNFB02_00190	hypothetical protein
NTNFB02_00200	hypothetical protein
NTNFB02_00220	hypothetical protein
NTNFB02_00230	hypothetical protein
NTNFB02_00240	hypothetical protein
NTNFB02_00280	hypothetical protein
NTNFB02_00290	hypothetical protein
NTNFB02_00300	hypothetical protein
NTNFB02_00320	hypothetical protein
NTNFB02_00390	hypothetical protein
NTNFB02_00420	hypothetical protein
NTNFB02_00430	cobalt transporter
NTNFB02_00450	membrane protein
NTNFB02_00470	hypothetical protein
NTNFB02_00500	hypothetical protein
NTNFB02_00520	hypothetical protein
NTNFB02_00540	hypothetical protein
NTNFB02_00550	hypothetical protein
NTNFB02_00560	hypothetical protein
NTNFB02_00580	NADPH:quinone reductase
NTNFB02_00590	hypothetical protein
NTNFB02_00610	hypothetical protein
NTNFB02_00620	hypothetical protein
NTNFB02_00630	hypothetical protein
NTNFB02_00650	conserved membrane protein of unknown function
NTNFB02_00660	hypothetical protein
NTNFB02_00680	Pyruvate kinase 2
NTNFB02_00710	hypothetical protein
NTNFB02_00720	RND transporter
NTNFB02_00750	hypothetical protein
NTNFB02_00780	hypothetical protein
NTNFB02_00970	hypothetical protein
NTNFB02_01130	hypothetical protein
NTNFB02_01430	hypothetical protein
NTNFB02_01440	hypothetical protein
NTNFB02_01450	hypothetical protein
NTNFB02_01470	hypothetical protein
NTNFB02_01480	hypothetical protein
NTNFB02_01490	hypothetical protein
NTNFB02_01500	hypothetical protein
NTNFB02_01510	hypothetical protein
NTNFB02_01520	hypothetical protein
NTNFB02_01550	hypothetical protein
NTNFB02_01560	hypothetical protein
NTNFB02_01570	phage capsid protein
NTNFB02_01590	hypothetical protein
NTNFB02_01600	hypothetical protein
NTNFB02_01630	hypothetical protein
NTNFB02_01640	hypothetical protein
NTNFB02_01700	sigma-54-dependent Fis family transcriptional regulator
NTNFB02_01710	histidine kinase
NTNFB02_01720	hypothetical protein
NTNFB02_01730	hypothetical protein
NTNFB02_01740	hypothetical protein
NTNFB02_01760	hypothetical protein
NTNFB02_01770	hypothetical protein
NTNFB02_01780	hypothetical protein
NTNFB02_01790	hypothetical protein
NTNFB02_01800	hypothetical protein
NTNFB02_01810	hypothetical protein
NTNFB02_01820	hypothetical protein
NTNFB02_01830	hypothetical protein
NTNFB02_01840	Asparagine synthetase
NTNFB02_01850	UDP-glucose 4-epimerase
NTNFB02_01860	glycosyl transferase
NTNFB02_01870	glycosyl transferase family 2
NTNFB02_01880	conserved protein of unknown function
NTNFB02_01920	hypothetical protein
NTNFB02_01930	hypothetical protein
NTNFB02_01940	hypothetical protein
NTNFB02_01950	hypothetical protein
NTNFB02_01960	hypothetical protein
NTNFB02_01970	hypothetical protein
NTNFB02_01980	hypothetical protein
NTNFB02_02050	Pleiotropic regulatory protein
NTNFB02_02080	hypothetical protein
NTNFB02_02110	hypothetical protein
NTNFB02_02120	hypothetical protein
NTNFB02_02130	hypothetical protein
NTNFB02_02140	hypothetical protein
NTNFB02_02150	HicB family protein
NTNFB02_02430	hypothetical protein
NTNFB02_02450	transcriptional regulator
NTNFB02_02620	exported protein of unknown function
NTNFB02_02730	hypothetical protein
NTNFB02_02900	hypothetical protein
NTNFB02_02970	hypothetical protein
NTNFB02_03010	hypothetical protein
NTNFB02_03020	hypothetical protein
NTNFB02_03470	hypothetical protein
NTNFB02_03480	hypothetical protein
NTNFB02_03490	hypothetical protein
NTNFB02_03530	hypothetical protein
NTNFB02_03590	hypothetical protein
NTNFB02_03800	hypothetical protein
NTNFB02_03810	peptide synthetase
NTNFB02_03820	hypothetical protein
NTNFB02_03830	hypothetical protein
NTNFB02_03870	hypothetical protein
NTNFB02_03880	hypothetical protein
NTNFB02_03900	hypothetical protein
NTNFB02_04590	hypothetical protein
NTNFB02_04600	methyltransferase MtfD
NTNFB02_04810	hypothetical protein
NTNFB02_04820	hypothetical protein
NTNFB02_05140	hypothetical protein
NTNFB02_05150	hypothetical protein
NTNFB02_05170	hypothetical protein
NTNFB02_05210	CRISPR-associated exonuclease Cas4/endonuclease Cas1 fusion
NTNFB02_05240	hypothetical protein
NTNFB02_05250	hypothetical protein
NTNFB02_05260	hypothetical protein
NTNFB02_05280	hypothetical protein
NTNFB02_05300	hypothetical protein
NTNFB02_05310	twitching motility protein PilT
NTNFB02_05540	conserved protein of unknown function
NTNFB02_05610	hypothetical protein
NTNFB02_05880	hypothetical protein
NTNFB02_06380	hypothetical protein
NTNFB02_06400	hypothetical protein
NTNFB02_06410	hypothetical protein
NTNFB02_06420	death-on-curing protein
NTNFB02_06570	hypothetical protein
NTNFB02_06580	hypothetical protein
NTNFB02_06960	hypothetical protein
NTNFB02_06980	hypothetical protein
NTNFB02_06990	hypothetical protein
NTNFB02_07000	hypothetical protein
NTNFB02_07130	putative [lipopolysaccharide]-lipid A 3-O-deacylase outer membrane protein, PagL family
NTNFB02_07400	hypothetical protein
NTNFB02_07410	hypothetical protein
NTNFB02_07620	hypothetical protein
NTNFB02_07680	hypothetical protein
NTNFB02_07700	membrane protein of unknown function
NTNFB02_07710	Alpha amylase, catalytic region
NTNFB02_07740	hypothetical protein
NTNFB02_07750	hypothetical protein
NTNFB02_07790	hypothetical protein
NTNFB02_07820	hypothetical protein
NTNFB02_07840	hypothetical protein
NTNFB02_07940	hypothetical protein
NTNFB02_08110	hypothetical protein
NTNFB02_08120	hypothetical protein
NTNFB02_08130	hypothetical protein
NTNFB02_08220	hypothetical protein
NTNFB02_08340	tail Collar domain-containing protein
NTNFB02_08390	hypothetical protein
NTNFB02_08400	hypothetical protein
NTNFB02_08410	hypothetical protein
NTNFB02_08530	hypothetical protein
NTNFB02_08550	hypothetical protein
NTNFB02_08620	hypothetical protein
NTNFB02_08970	hypothetical protein
NTNFB02_09020	hypothetical protein
NTNFB02_09030	hypothetical protein
NTNFB02_09040	restriction endonuclease
NTNFB02_09050	hypothetical protein
NTNFB02_09590	hypothetical protein
NTNFB02_09650	hypothetical protein
NTNFB02_09700	methylglyoxal synthase
NTNFB02_09950	hypothetical protein
NTNFB02_10030	hypothetical protein
NTNFB02_10240	hypothetical protein
NTNFB02_10250	hypothetical protein
NTNFB02_10260	hypothetical protein
NTNFB02_10300	hypothetical protein
NTNFB02_10310	hypothetical protein
NTNFB02_10330	hypothetical protein
NTNFB02_10340	hypothetical protein
NTNFB02_10360	hypothetical protein
NTNFB02_10370	hypothetical protein
NTNFB02_10380	hypothetical protein
NTNFB02_10400	hypothetical protein
NTNFB02_10410	hypothetical protein
NTNFB02_10770	hypothetical protein
NTNFB02_10810	hypothetical protein
NTNFB02_10880	putative adenine-specific methylase
NTNFB02_10890	hypothetical protein
NTNFB02_10900	hypothetical protein
NTNFB02_10910	hypothetical protein
NTNFB02_10920	hypothetical protein
NTNFB02_10930	hypothetical protein
NTNFB02_10950	hypothetical protein
NTNFB02_10960	hypothetical protein
NTNFB02_10970	hypothetical protein
NTNFB02_10990	hypothetical protein
NTNFB02_11000	hypothetical protein
NTNFB02_11020	3-hydroxyisobutyrate dehydrogenase
NTNFB02_11030	oxidoreductase
NTNFB02_11050	Alcohol dehydrogenase
NTNFB02_11060	hypothetical protein
NTNFB02_11080	hypothetical protein
NTNFB02_11090	hypothetical protein
NTNFB02_11110	nucleotide-disulfide oxidoreductase
NTNFB02_11120	hypothetical protein
NTNFB02_11130	hypothetical protein
NTNFB02_11140	monovalent cation/H+ antiporter subunit F
NTNFB02_11150	monovalent cation/H+ antiporter subunit E
NTNFB02_11160	monovalent cation/H+ antiporter subunit D
NTNFB02_11170	Na+/H+ antiporter subunit C
NTNFB02_11180	monovalent cation/H+ antiporter subunit A
NTNFB02_11220	hypothetical protein
NTNFB02_11230	hypothetical protein
NTNFB02_11250	hypothetical protein
NTNFB02_11270	hypothetical protein
NTNFB02_11280	RNA polymerase-binding protein Rnk
NTNFB02_11290	universal stress protein
NTNFB02_11300	hypothetical protein
NTNFB02_11310	hypothetical protein
NTNFB02_11330	Transcriptional regulatory protein CusR
NTNFB02_11340	Heavy metal sensor histidine kinase
NTNFB02_11360	conserved protein of unknown function
NTNFB02_11380	hypothetical protein
NTNFB02_11390	hypothetical protein
NTNFB02_11420	transaldolase
NTNFB02_11480	hypothetical protein
NTNFB02_11650	hypothetical protein
NTNFB02_11820	hypothetical protein
NTNFB02_11910	hypothetical protein
NTNFB02_12090	hypothetical protein
NTNFB02_12650	hypothetical protein
NTNFB02_12780	hypothetical protein
NTNFB02_12790	hypothetical protein
NTNFB02_12880	ATP-dependent endonuclease
NTNFB02_12890	hypothetical protein
NTNFB02_12900	hypothetical protein
NTNFB02_12910	hypothetical protein
NTNFB02_12920	nuclease SbcCD subunit C
NTNFB02_13260	hypothetical protein
NTNFB02_14140	hypothetical protein
NTNFB02_14150	hypothetical protein
NTNFB02_14160	hypothetical protein
NTNFB02_14310	putative Universal stress protein
NTNFB02_14340	hypothetical protein
NTNFB02_14460	hypothetical protein
NTNFB02_14470	3-beta hydroxysteroid dehydrogenase
NTNFB02_14480	hypothetical protein
NTNFB02_14490	hypothetical protein
NTNFB02_14500	hypothetical protein
NTNFB02_14620	Urea transporter
NTNFB02_14630	carbonic anhydrase
NTNFB02_14750	potassium-transporting ATPase subunit F
NTNFB02_14760	hypothetical protein
NTNFB02_14770	membrane protein
NTNFB02_14910	hypothetical protein
NTNFB02_14920	hypothetical protein
NTNFB02_14930	hypothetical protein
NTNFB02_15080	hypothetical protein
NTNFB02_15290	hypothetical protein
NTNFB02_15370	hypothetical protein
NTNFB02_15400	hypothetical protein
NTNFB02_15430	hypothetical protein
NTNFB02_15440	hypothetical protein
NTNFB02_15520	hypothetical protein
NTNFB02_15570	hypothetical protein
NTNFB02_15590	hypothetical protein
NTNFB02_15800	hypothetical protein
NTNFB02_15870	hypothetical protein
NTNFB02_15910	UPF0721 transmembrane protein
NTNFB02_15950	hypothetical protein
NTNFB02_16080	hypothetical protein
NTNFB02_16140	conserved protein of unknown function
NTNFB02_16280	hypothetical protein
NTNFB02_16330	hypothetical protein
NTNFB02_16340	hypothetical protein
NTNFB02_16390	hypothetical protein
NTNFB02_16400	hypothetical protein
NTNFB02_16540	type II restriction endonuclease
NTNFB02_16630	hypothetical protein
NTNFB02_16640	hypothetical protein
NTNFB02_16690	hypothetical protein
NTNFB02_16700	hypothetical protein
NTNFB02_16730	hypothetical protein
NTNFB02_17300	hypothetical protein
NTNFB02_17420	hypothetical protein
NTNFB02_17620	addiction module antitoxin RelB
NTNFB02_17630	hypothetical protein
NTNFB02_17640	Mrr restriction system protein
NTNFB02_18210	hypothetical protein
NTNFB02_18220	hypothetical protein
NTNFB02_18240	methionine sulfoxide reductase
NTNFB02_18250	hypothetical protein
NTNFB02_18260	hypothetical protein
NTNFB02_18270	hypothetical protein
NTNFB02_18280	hypothetical protein
NTNFB02_18300	hypothetical protein
NTNFB02_18310	hypothetical protein
NTNFB02_18490	hypothetical protein
NTNFB02_18500	hypothetical protein
NTNFB02_18510	putative RNA polymerase sigma-E factor (Sigma-24)
NTNFB02_18520	hypothetical protein
NTNFB02_18550	hypothetical protein
NTNFB02_18570	hypothetical protein
NTNFB02_18600	putative Integrase
NTNFB02_19090	hypothetical protein
NTNFB02_19140	Acetoacetate metabolism regulatory protein AtoC
NTNFB02_19160	hypothetical protein
NTNFB02_19170	hypothetical protein
NTNFB02_19180	hypothetical protein
NTNFB02_19200	hypothetical protein
NTNFB02_19210	hypothetical protein
NTNFB02_19250	hypothetical protein
NTNFB02_19270	hypothetical protein
NTNFB02_19460	hypothetical protein
NTNFB02_19630	esterase
NTNFB02_20040	hypothetical protein
NTNFB02_20050	hypothetical protein
NTNFB02_20090	PIN domain nuclease
NTNFB02_20150	helicase
NTNFB02_20160	ATPase
NTNFB02_20170	hypothetical protein
NTNFB02_20180	hypothetical protein
NTNFB02_20540	hypothetical protein
NTNFB02_20650	hypothetical protein
NTNFB02_20660	hypothetical protein
NTNFB02_20670	hypothetical protein
NTNFB02_20680	hypothetical protein
NTNFB02_20700	hypothetical protein
NTNFB02_20750	hypothetical protein
NTNFB02_20770	hypothetical protein
NTNFB02_20860	hypothetical protein
NTNFB02_20870	hypothetical protein
NTNFB02_20890	hypothetical protein
NTNFB02_20950	hypothetical protein
NTNFB02_20970	RNA polymerase sigma factor SigK
NTNFB02_20980	hypothetical protein
NTNFB02_21100	motility twitching protein PilT
NTNFB02_21110	hypothetical protein
NTNFB02_21360	hypothetical protein
NTNFB02_22320	hypothetical protein
NTNFB02_22640	hypothetical protein
NTNFB02_22790	hypothetical protein
NTNFB02_22840	hypothetical protein
NTNFB02_22850	hypothetical protein
NTNFB02_22860	hypothetical protein
NTNFB02_22870	glycogen operon protein GlgX homolog
NTNFB02_22880	hypothetical protein
NTNFB02_22890	hypothetical protein
NTNFB02_22970	hypothetical protein
NTNFB02_22980	hypothetical protein
NTNFB02_22990	hypothetical protein
NTNFB02_23000	hypothetical protein
NTNFB02_23010	hypothetical protein
NTNFB02_23020	hypothetical protein
NTNFB02_23030	hypothetical protein
NTNFB02_23040	hypothetical protein
NTNFB02_23050	uracil-DNA glycosylase
NTNFB02_23060	cytosine deaminase
NTNFB02_23090	hypothetical protein
NTNFB02_23100	hypothetical protein
NTNFB02_23110	hypothetical protein
NTNFB02_23120	hypothetical protein
NTNFB02_23130	hypothetical protein
NTNFB02_23160	hypothetical protein
NTNFB02_23170	hypothetical protein
NTNFB02_23180	hypothetical protein
NTNFB02_23190	hypothetical protein
NTNFB02_23210	hypothetical protein
NTNFB02_23220	hypothetical protein
NTNFB02_23260	hypothetical protein
NTNFB02_23270	hypothetical protein
NTNFB02_23290	peptidase M23
NTNFB02_23300	hypothetical protein
NTNFB02_23310	phage tail protein
NTNFB02_23320	PAAR motif protein
NTNFB02_23330	baseplate protein
NTNFB02_23340	hypothetical protein
NTNFB02_23350	hypothetical protein
NTNFB02_23360	hypothetical protein
NTNFB02_23370	hypothetical protein
NTNFB02_23380	hypothetical protein
NTNFB02_23390	hypothetical protein
NTNFB02_23400	hypothetical protein
NTNFB02_23410	hypothetical protein
NTNFB02_23420	hypothetical protein
NTNFB02_23470	hypothetical protein
NTNFB02_23480	hypothetical protein
NTNFB02_23500	hypothetical protein
NTNFB02_23510	Transcriptional regulatory protein DevR (DosR)
NTNFB02_23520	hypothetical protein
NTNFB02_23530	hypothetical protein
NTNFB02_23540	hypothetical protein
NTNFB02_23570	hypothetical protein
NTNFB02_23580	hypothetical protein
NTNFB02_23640	NADH dehydrogenase
NTNFB02_23710	hypothetical protein
NTNFB02_23810	putative Universal stress protein
NTNFB02_23860	hypothetical protein
NTNFB02_23880	hypothetical protein
NTNFB02_23890	hypothetical protein
NTNFB02_23900	hypothetical protein
NTNFB02_23920	hypothetical protein
NTNFB02_24600	hypothetical protein
NTNFB02_24840	hypothetical protein
NTNFB02_24850	hypothetical protein
NTNFB02_24860	hypothetical protein
NTNFB02_24870	hypothetical protein
NTNFB02_24880	hypothetical protein
NTNFB02_24890	hypothetical protein
NTNFB02_24900	hypothetical protein
NTNFB02_24910	hypothetical protein
NTNFB02_24920	hypothetical protein
NTNFB02_24930	hypothetical protein
NTNFB02_25180	addiction module toxin, HicA family protein
NTNFB02_25190	hypothetical protein
NTNFB02_25200	hypothetical protein
NTNFB02_25210	hypothetical protein
NTNFB02_25260	hypothetical protein
NTNFB02_25280	hypothetical protein
NTNFB02_25290	hypothetical protein
NTNFB02_25680	hypothetical protein
NTNFB02_25710	hypothetical protein
NTNFB02_25790	hypothetical protein
NTNFB02_25800	hypothetical protein
NTNFB02_25940	hypothetical protein
NTNFB02_26240	hypothetical protein
NTNFB02_26250	hypothetical protein
NTNFB02_26300	hypothetical protein
NTNFB02_26310	transcriptional regulator
NTNFB02_26320	ribonuclease VapC
NTNFB02_26560	hypothetical protein
NTNFB02_26730	cAMP phosphodiesterase class-II:metallo-beta-lactamase superfamily protein
NTNFB02_26740	hypothetical protein
NTNFB02_26750	LuxR family transcriptional regulator
NTNFB02_26760	hypothetical protein
NTNFB02_26780	hypothetical protein
NTNFB02_26800	hypothetical protein
NTNFB02_26810	hypothetical protein
NTNFB02_26820	hypothetical protein
NTNFB02_26830	protein of unknown function
NTNFB02_26840	putative Surface antigen (D15)
NTNFB02_26850	hypothetical protein
NTNFB02_26870	hypothetical protein
NTNFB02_26880	hypothetical protein
NTNFB02_27000	hypothetical protein
NTNFB02_27890	hypothetical protein
NTNFB02_27910	hypothetical protein
NTNFB02_27940	DNA-binding response regulator
NTNFB02_27950	hypothetical protein
NTNFB02_27960	protein of unknown function
NTNFB02_27970	ammonium transporter
NTNFB02_28130	hypothetical protein
NTNFB02_28140	hypothetical protein
NTNFB02_28150	hypothetical protein
NTNFB02_28160	hypothetical protein
NTNFB02_28230	hypothetical protein
NTNFB02_28250	hypothetical protein
NTNFB02_28260	conserved exported protein of unknown function
NTNFB02_28270	hypothetical protein
NTNFB02_28290	hypothetical protein
NTNFB02_28320	LPS biosynthesis protein
NTNFB02_28350	hypothetical protein
NTNFB02_28360	hypothetical protein
NTNFB02_28370	hypothetical protein
NTNFB02_28380	hypothetical protein
NTNFB02_28390	hypothetical protein
NTNFB02_28400	hypothetical protein
NTNFB02_28410	hypothetical protein
NTNFB02_28420	hypothetical protein
NTNFB02_28430	Adenylyl-sulfate kinase
NTNFB02_28440	hypothetical protein
NTNFB02_28450	hypothetical protein
NTNFB02_28460	aspartate aminotransferase family protein
NTNFB02_28470	conserved protein of unknown function
NTNFB02_28480	hypothetical protein
NTNFB02_28490	hypothetical protein
NTNFB02_28500	hypothetical protein
NTNFB02_28530	hypothetical protein
NTNFB02_28540	hypothetical protein
NTNFB02_28550	hypothetical protein
NTNFB02_28560	hypothetical protein
NTNFB02_28570	hypothetical protein
NTNFB02_28580	hypothetical protein
NTNFB02_28590	hypothetical protein
NTNFB02_28670	hypothetical protein
NTNFB02_28870	hypothetical protein
NTNFB02_28940	hypothetical protein
NTNFB02_29100	hypothetical protein
NTNFB02_29130	conserved protein of unknown function
NTNFB02_29350	hypothetical protein
NTNFB02_29360	hypothetical protein
NTNFB02_29370	hypothetical protein
NTNFB02_29480	hypothetical protein
NTNFB02_29490	Ca(2+)/H(+) antiporter
NTNFB02_29500	hypothetical protein
NTNFB02_29540	hypothetical protein
NTNFB02_29570	hypothetical protein
NTNFB02_29600	hydrolase
NTNFB02_29610	hypothetical protein
NTNFB02_29650	putative 2-octaprenyl-3-methyl-6-methoxy-1, 4-benzoquinol hydroxylase
NTNFB02_29700	hypothetical protein
NTNFB02_29730	hypothetical protein
NTNFB02_29750	hypothetical protein
NTNFB02_29760	hypothetical protein
NTNFB02_29780	hypothetical protein
NTNFB02_29790	hypothetical protein
NTNFB02_29800	hypothetical protein
NTNFB02_29810	hypothetical protein
NTNFB02_29820	hypothetical protein
NTNFB02_29830	hypothetical protein
NTNFB02_29850	hypothetical protein
NTNFB02_29870	hypothetical protein
NTNFB02_29880	hypothetical protein
NTNFB02_29890	hypothetical protein
NTNFB02_29900	hypothetical protein
NTNFB02_29910	hypothetical protein
NTNFB02_29920	hypothetical protein
NTNFB02_30190	hypothetical protein
NTNFB02_30240	hypothetical protein
NTNFB02_30350	hypothetical protein
NTNFB02_30360	kinase inhibitor
NTNFB02_30690	transposase
NTNFB02_30790	hypothetical protein
NTNFB02_30960	hypothetical protein
NTNFB02_31000	hypothetical protein
NTNFB02_31330	hypothetical protein
NTNFB02_31360	hypothetical protein
NTNFB02_31450	conserved exported protein of unknown function
NTNFB02_31540	hypothetical protein
NTNFB02_31550	methyltransferase
NTNFB02_31560	hypothetical protein
NTNFB02_31780	hypothetical protein
NTNFB02_31820	sulfate ABC transporter permease
NTNFB02_31830	Nitrate transport ATP-binding subunits C and D
NTNFB02_31840	lipoprotein
NTNFB02_32030	hypothetical protein
NTNFB02_32200	hypothetical protein
NTNFB02_32250	hypothetical protein
NTNFB02_32320	hypothetical protein
NTNFB02_32330	hypothetical protein
NTNFB02_32370	hypothetical protein
NTNFB02_32400	hypothetical protein
NTNFB02_32460	hypothetical protein
NTNFB02_32470	hypothetical protein
NTNFB02_32550	hypothetical protein
NTNFB02_32580	ribonuclease VapC43
NTNFB02_32590	hypothetical protein
NTNFB02_32770	hypothetical protein
NTNFB02_32780	hypothetical protein
NTNFB02_32800	hypothetical protein
NTNFB02_32810	hypothetical protein
NTNFB02_32820	hypothetical protein
NTNFB02_32830	hypothetical protein
NTNFB02_32840	hypothetical protein
NTNFB02_32880	hypothetical protein
NTNFB02_32920	hypothetical protein
NTNFB02_32930	hypothetical protein
NTNFB02_32960	hypothetical protein
NTNFB02_33000	hypothetical protein
NTNFB02_33010	hypothetical protein
NTNFB02_33020	hypothetical protein
NTNFB02_33040	hypothetical protein
NTNFB02_33050	hypothetical protein
NTNFB02_33060	hypothetical protein
NTNFB02_33070	hypothetical protein
NTNFB02_33930	exported protein of unknown function
NTNFB02_33940	hypothetical protein
NTNFB02_33960	protein of unknown function
NTNFB02_34020	hypothetical protein
NTNFB02_34030	hypothetical protein
NTNFB02_34060	hypothetical protein
NTNFB02_34080	hypothetical protein
NTNFB02_34110	hypothetical protein
NTNFB02_34150	hypothetical protein
NTNFB02_34160	hypothetical protein
NTNFB02_34250	hypothetical protein
NTNFB02_34260	hypothetical protein
NTNFB02_34280	hypothetical protein
NTNFB02_34290	hypothetical protein
NTNFB02_34300	hypothetical protein
NTNFB02_34310	hypothetical protein
NTNFB02_34320	hypothetical protein
NTNFB02_34330	hypothetical protein
NTNFB02_34370	hypothetical protein
NTNFB02_34380	hypothetical protein
NTNFB02_34940	N-acetyltransferase GCN5
NTNFB02_34960	hypothetical protein
NTNFB02_34970	hypothetical protein
NTNFB02_34980	DNA repair protein RadC
NTNFB02_34990	hypothetical protein
NTNFB02_35000	hypothetical protein
NTNFB02_35010	hypothetical protein
NTNFB02_35020	hypothetical protein
NTNFB02_35050	DNA methylase
NTNFB02_35060	hypothetical protein
NTNFB02_35070	hypothetical protein
NTNFB02_35080	hypothetical protein
NTNFB02_35090	hypothetical protein
NTNFB02_35110	hypothetical protein
NTNFB02_35120	hypothetical protein
NTNFB02_35130	conjugative relaxase
NTNFB02_35150	hypothetical protein
NTNFB02_35360	hypothetical protein
NTNFB02_35470	hypothetical protein
NTNFB02_35760	hypothetical protein
NTNFB02_35870	hypothetical protein
NTNFB02_35900	hypothetical protein
NTNFB02_35970	hypothetical protein
NTNFB02_35980	HicB family protein
NTNFB02_36020	hypothetical protein
NTNFB02_36030	IS30 family transposase
NTNFB02_36060	hypothetical protein
NTNFB02_36080	phosphohydrolase
NTNFB02_36100	hypothetical protein
NTNFB02_36150	hypothetical protein
NTNFB02_36160	nucleotidyltransferase
NTNFB02_36170	hypothetical protein
NTNFB02_36290	hypothetical protein
NTNFB02_36340	hypothetical protein
NTNFB02_36360	hypothetical protein
NTNFB02_36390	hypothetical protein
NTNFB02_36410	hypothetical protein
NTNFB02_36520	hypothetical protein
NTNFB02_36690	hypothetical protein
NTNFB02_36920	hypothetical protein
NTNFB02_36990	Phosphate transport system permease
NTNFB02_37180	hypothetical protein
NTNFB02_37370	hypothetical protein
NTNFB02_37900	hypothetical protein
NTNFB02_37910	hypothetical protein
NTNFB02_37930	hypothetical protein
NTNFB02_38160	hypothetical protein
